# Supplementary material for: Transcriptomic Analysis of Staphylococcus aureus Under the Stress Condition Caused by Litsea cubeba L. Essential Oil via RNA Sequencing
Source: Front Microbiol. 2020 Sep 8;11:1693. doi: 10.3389/fmicb.2020.01693 (PMC7509438; doi:10.3389/fmicb.2020.01693)
Supplement: Supplementary file 3 [file Table_2.XLSX]

## Sheet: biological_process
GO_accession	Description		Over_represented_pValue	DEG_item	DEG_list	Background_item	Background_list	Gene_names
GO:0006865	amino acid transport		0.00011292	12	382	19	1988	SAOUHSC_01326,SAOUHSC_00828,SAOUHSC_02923,SAOUHSC_02729,SAOUHSC_00569,SAOUHSC_02967,SAOUHSC_00949,SAOUHSC_02622,SAOUHSC_01450,SAOUHSC_01354,SAOUHSC_01411,SAOUHSC_02750
GO:0006820	anion transport		0.00026661	18	382	39	1988	SAOUHSC_00261,SAOUHSC_01326,SAOUHSC_02923,SAOUHSC_02622,SAOUHSC_02813,SAOUHSC_02650,SAOUHSC_01450,SAOUHSC_01354,SAOUHSC_02750,SAOUHSC_02729,SAOUHSC_00828,SAOUHSC_02967,SAOUHSC_00949,SAOUHSC_02667,SAOUHSC_00569,SAOUHSC_02044,SAOUHSC_02722,SAOUHSC_01411
GO:0015711	organic anion transport		0.00040043	15	382	30	1988	SAOUHSC_01354,SAOUHSC_01450,SAOUHSC_02650,SAOUHSC_02750,SAOUHSC_01411,SAOUHSC_02923,SAOUHSC_00828,SAOUHSC_01326,SAOUHSC_02729,SAOUHSC_00949,SAOUHSC_00569,SAOUHSC_02967,SAOUHSC_02667,SAOUHSC_02813,SAOUHSC_02622
GO:0015849	organic acid transport		0.00040043	15	382	30	1988	SAOUHSC_01450,SAOUHSC_01354,SAOUHSC_02650,SAOUHSC_01411,SAOUHSC_02750,SAOUHSC_00828,SAOUHSC_01326,SAOUHSC_02923,SAOUHSC_02729,SAOUHSC_02813,SAOUHSC_02967,SAOUHSC_00949,SAOUHSC_02667,SAOUHSC_00569,SAOUHSC_02622
GO:0046942	carboxylic acid transport		0.00040043	15	382	30	1988	SAOUHSC_02650,SAOUHSC_01354,SAOUHSC_01450,SAOUHSC_02750,SAOUHSC_01411,SAOUHSC_02729,SAOUHSC_02923,SAOUHSC_01326,SAOUHSC_00828,SAOUHSC_02622,SAOUHSC_02967,SAOUHSC_00949,SAOUHSC_00569,SAOUHSC_02667,SAOUHSC_02813
GO:0003333	amino acid transmembrane transport		0.0023908	8	382	13	1988	SAOUHSC_01450,SAOUHSC_02750,SAOUHSC_02729,SAOUHSC_01326,SAOUHSC_02923,SAOUHSC_02622,SAOUHSC_02967,SAOUHSC_00569
GO:0098656	anion transmembrane transport		0.0029156	9	382	16	1988	SAOUHSC_01450,SAOUHSC_02750,SAOUHSC_00261,SAOUHSC_02729,SAOUHSC_01326,SAOUHSC_02923,SAOUHSC_02622,SAOUHSC_02967,SAOUHSC_00569
GO:1903825	organic acid transmembrane transport		0.0077463	8	382	15	1988	SAOUHSC_02750,SAOUHSC_01450,SAOUHSC_02967,SAOUHSC_00569,SAOUHSC_02622,SAOUHSC_02923,SAOUHSC_01326,SAOUHSC_02729
GO:0061025	membrane fusion		0.0085748	3	382	3	1988	SAOUHSC_01855,SAOUHSC_00233,SAOUHSC_02182
GO:0007155	cell adhesion		0.0095037	10	382	23	1988	SAOUHSC_00199,SAOUHSC_02963,SAOUHSC_02182,SAOUHSC_01855,SAOUHSC_02047,SAOUHSC_00812,SAOUHSC_01127,SAOUHSC_02802,SAOUHSC_00545,SAOUHSC_00544
GO:0022610	biological adhesion		0.0095037	10	382	23	1988	SAOUHSC_01127,SAOUHSC_00545,SAOUHSC_02802,SAOUHSC_00544,SAOUHSC_02047,SAOUHSC_00812,SAOUHSC_01855,SAOUHSC_02963,SAOUHSC_02182,SAOUHSC_00199
GO:0055085	transmembrane transport		0.012928	39	382	133	1988	SAOUHSC_02671,SAOUHSC_00058,SAOUHSC_00183,SAOUHSC_02729,SAOUHSC_02967,SAOUHSC_00854,SAOUHSC_00965,SAOUHSC_00133,SAOUHSC_02731,SAOUHSC_01447,SAOUHSC_01855,SAOUHSC_02750,SAOUHSC_01326,SAOUHSC_00261,SAOUHSC_01165,SAOUHSC_02622,SAOUHSC_00692,SAOUHSC_01133,SAOUHSC_02557,SAOUHSC_02797,SAOUHSC_00946,SAOUHSC_02719,SAOUHSC_00317,SAOUHSC_00698,SAOUHSC_00569,SAOUHSC_02247,SAOUHSC_02595,SAOUHSC_00738,SAOUHSC…
GO:0044765	single-organism transport		0.014342	82	382	328	1988	SAOUHSC_02557,SAOUHSC_00174,SAOUHSC_01394,SAOUHSC_00708,SAOUHSC_02044,SAOUHSC_02722,SAOUHSC_00420,SAOUHSC_02667,SAOUHSC_00698,SAOUHSC_02797,SAOUHSC_00693,SAOUHSC_01110,SAOUHSC_02520,SAOUHSC_02595,SAOUHSC_01354,SAOUHSC_00738,SAOUHSC_02351,SAOUHSC_00912,SAOUHSC_02802,SAOUHSC_02119,SAOUHSC_02629,SAOUHSC_02923,SAOUHSC_02841,SAOUHSC_02387,SAOUHSC_00183,SAOUHSC_00259,SAOUHSC_00395,SAOUHSC_00058,SAOUHSC…
GO:0071705	nitrogen compound transport		0.017559	29	382	100	1988	SAOUHSC_00619,SAOUHSC_01855,SAOUHSC_02750,SAOUHSC_01450,SAOUHSC_01354,SAOUHSC_02764,SAOUHSC_02862,SAOUHSC_02520,SAOUHSC_02650,SAOUHSC_00329,SAOUHSC_00912,SAOUHSC_01969,SAOUHSC_02622,SAOUHSC_01326,SAOUHSC_02923,SAOUHSC_01397,SAOUHSC_01394,SAOUHSC_01411,SAOUHSC_02557,SAOUHSC_02182,SAOUHSC_02985,SAOUHSC_02973,SAOUHSC_00035,SAOUHSC_02967,SAOUHSC_00949,SAOUHSC_00569,SAOUHSC_00828,SAOUHSC_02729,SAOUHSC…
GO:1902578	single-organism localization		0.019261	82	382	332	1988	SAOUHSC_02387,SAOUHSC_00259,SAOUHSC_00395,SAOUHSC_00183,SAOUHSC_02671,SAOUHSC_00058,SAOUHSC_02985,SAOUHSC_02864,SAOUHSC_00949,SAOUHSC_00965,SAOUHSC_00133,SAOUHSC_00035,SAOUHSC_02731,SAOUHSC_00828,SAOUHSC_01326,SAOUHSC_00174,SAOUHSC_02557,SAOUHSC_01394,SAOUHSC_02044,SAOUHSC_00708,SAOUHSC_00420,SAOUHSC_02722,SAOUHSC_02667,SAOUHSC_00698,SAOUHSC_02797,SAOUHSC_00693,SAOUHSC_01110,SAOUHSC_02520,SAOUHSC…
GO:0055114	oxidation-reduction process		0.023301	61	382	244	1988	SAOUHSC_02604,SAOUHSC_00743,SAOUHSC_02978,SAOUHSC_01257,SAOUHSC_02996,SAOUHSC_02774,SAOUHSC_01917,SAOUHSC_03013,SAOUHSC_02881,SAOUHSC_00946,SAOUHSC_00319,SAOUHSC_00197,SAOUHSC_01320,SAOUHSC_01395,SAOUHSC_02288,SAOUHSC_00037,SAOUHSC_01043,SAOUHSC_02555,SAOUHSC_00855,SAOUHSC_02877,SAOUHSC_00792,SAOUHSC_02933,SAOUHSC_00132,SAOUHSC_02108,SAOUHSC_02898,SAOUHSC_02286,SAOUHSC_02556,SAOUHSC_00086,SAOUHSC…
GO:0006811	ion transport		0.02403	41	382	155	1988	SAOUHSC_01058,SAOUHSC_02044,SAOUHSC_02722,SAOUHSC_02247,SAOUHSC_02973,SAOUHSC_00569,SAOUHSC_02667,SAOUHSC_00698,SAOUHSC_00946,SAOUHSC_01110,SAOUHSC_02650,SAOUHSC_00037,SAOUHSC_01450,SAOUHSC_02351,SAOUHSC_01354,SAOUHSC_00634,SAOUHSC_02877,SAOUHSC_02802,SAOUHSC_02813,SAOUHSC_01921,SAOUHSC_02629,SAOUHSC_02321,SAOUHSC_00086,SAOUHSC_02923,SAOUHSC_00259,SAOUHSC_00395,SAOUHSC_01411,SAOUHSC_02387,SAOUHSC…
GO:0071702	organic substance transport		0.02782	41	382	151	1988	SAOUHSC_02182,SAOUHSC_02557,SAOUHSC_00174,SAOUHSC_01394,SAOUHSC_00708,SAOUHSC_02982,SAOUHSC_00209,SAOUHSC_02973,SAOUHSC_00569,SAOUHSC_02667,SAOUHSC_02719,SAOUHSC_01378,SAOUHSC_00619,SAOUHSC_02520,SAOUHSC_02862,SAOUHSC_02650,SAOUHSC_01450,SAOUHSC_01354,SAOUHSC_00912,SAOUHSC_01969,SAOUHSC_02813,SAOUHSC_02841,SAOUHSC_02923,SAOUHSC_01411,SAOUHSC_02985,SAOUHSC_02401,SAOUHSC_00035,SAOUHSC_00949,SAOUHSC…
GO:0044801	single-organism membrane fusion		0.030064	2	382	2	1988	SAOUHSC_00233,SAOUHSC_01855
GO:0006835	dicarboxylic acid transport		0.03666	4	382	7	1988	SAOUHSC_02650,SAOUHSC_02667,SAOUHSC_02813,SAOUHSC_02622
GO:0006836	neurotransmitter transport		0.046413	2	382	2	1988	SAOUHSC_02622,SAOUHSC_00420
GO:0015804	neutral amino acid transport		0.049564	2	382	2	1988	SAOUHSC_00949,SAOUHSC_01354
GO:0032328	alanine transport		0.049564	2	382	2	1988	SAOUHSC_00949,SAOUHSC_01354
GO:0006810	transport		0.050036	99	382	428	1988	SAOUHSC_01411,SAOUHSC_00854,SAOUHSC_02967,SAOUHSC_00544,SAOUHSC_02401,SAOUHSC_02400,SAOUHSC_02729,SAOUHSC_01855,SAOUHSC_00233,SAOUHSC_02750,SAOUHSC_02764,SAOUHSC_01447,SAOUHSC_01165,SAOUHSC_00329,SAOUHSC_02661,SAOUHSC_02622,SAOUHSC_00692,SAOUHSC_03018,SAOUHSC_01397,SAOUHSC_00261,SAOUHSC_01133,SAOUHSC_02937,SAOUHSC_01058,SAOUHSC_02182,SAOUHSC_00209,SAOUHSC_00924,SAOUHSC_02982,SAOUHSC_00569,SAOUHSC…
GO:0051179	localization		0.058352	100	382	436	1988	SAOUHSC_01411,SAOUHSC_00039,SAOUHSC_00544,SAOUHSC_00854,SAOUHSC_02967,SAOUHSC_02401,SAOUHSC_02400,SAOUHSC_02729,SAOUHSC_00233,SAOUHSC_01855,SAOUHSC_02750,SAOUHSC_02764,SAOUHSC_01447,SAOUHSC_01165,SAOUHSC_00329,SAOUHSC_02661,SAOUHSC_02622,SAOUHSC_00692,SAOUHSC_01397,SAOUHSC_00261,SAOUHSC_03018,SAOUHSC_02937,SAOUHSC_01058,SAOUHSC_01133,SAOUHSC_02182,SAOUHSC_00209,SAOUHSC_02982,SAOUHSC_00924,SAOUHSC…
GO:0051234	establishment of localization		0.058661	99	382	431	1988	SAOUHSC_02400,SAOUHSC_02729,SAOUHSC_00854,SAOUHSC_02967,SAOUHSC_00544,SAOUHSC_02401,SAOUHSC_01411,SAOUHSC_03018,SAOUHSC_01397,SAOUHSC_00261,SAOUHSC_00329,SAOUHSC_01165,SAOUHSC_02622,SAOUHSC_02661,SAOUHSC_00692,SAOUHSC_02764,SAOUHSC_01447,SAOUHSC_01855,SAOUHSC_00233,SAOUHSC_02750,SAOUHSC_01378,SAOUHSC_00946,SAOUHSC_02719,SAOUHSC_00317,SAOUHSC_00569,SAOUHSC_02973,SAOUHSC_02247,SAOUHSC_00924,SAOUHSC…
GO:0006631	fatty acid metabolic process		0.076253	11	382	34	1988	SAOUHSC_00061,SAOUHSC_02684,SAOUHSC_01043,SAOUHSC_01278,SAOUHSC_02877,SAOUHSC_01833,SAOUHSC_02403,SAOUHSC_02881,SAOUHSC_02830,SAOUHSC_00196,SAOUHSC_00086
GO:0006814	sodium ion transport		0.076634	3	382	5	1988	SAOUHSC_00698,SAOUHSC_01354,SAOUHSC_00949
GO:0016226	iron-sulfur cluster assembly		0.079193	3	382	6	1988	SAOUHSC_00851,SAOUHSC_00873,SAOUHSC_00850
GO:0031163	metallo-sulfur cluster assembly		0.079193	3	382	6	1988	SAOUHSC_00851,SAOUHSC_00850,SAOUHSC_00873
GO:0006298	mismatch repair		0.082896	6	382	16	1988	SAOUHSC_00748,SAOUHSC_01273,SAOUHSC_01311,SAOUHSC_02754,SAOUHSC_02276,SAOUHSC_03019
GO:0015740	C4-dicarboxylate transport		0.094217	2	382	3	1988	SAOUHSC_02813,SAOUHSC_02650
GO:0015743	malate transport		0.094217	2	382	3	1988	SAOUHSC_02650,SAOUHSC_02813
GO:0009405	pathogenesis		0.098106	11	382	36	1988	SAOUHSC_00069,SAOUHSC_00251,SAOUHSC_01127,SAOUHSC_01135,SAOUHSC_01136,SAOUHSC_01447,SAOUHSC_02171,SAOUHSC_00389,SAOUHSC_00420,SAOUHSC_02982,SAOUHSC_00395
GO:0006672	ceramide metabolic process		0.099556	2	382	3	1988	SAOUHSC_02661,SAOUHSC_02520
GO:0009847	spore germination		0.10181	2	382	3	1988	SAOUHSC_02729,SAOUHSC_02967
GO:0098657	import into cell		0.11001	2	382	3	1988	SAOUHSC_00261,SAOUHSC_00233
GO:0000105	histidine biosynthetic process		0.11059	6	382	18	1988	SAOUHSC_03011,SAOUHSC_03009,SAOUHSC_03013,SAOUHSC_03014,SAOUHSC_00855,SAOUHSC_01274
GO:0006547	histidine metabolic process		0.11059	6	382	18	1988	SAOUHSC_03013,SAOUHSC_03009,SAOUHSC_00855,SAOUHSC_03014,SAOUHSC_01274,SAOUHSC_03011
GO:0052803	imidazole-containing compound metabolic process		0.11059	6	382	18	1988	SAOUHSC_03014,SAOUHSC_00855,SAOUHSC_01274,SAOUHSC_03013,SAOUHSC_03009,SAOUHSC_03011
GO:0006855	drug transmembrane transport		0.12283	2	382	3	1988	SAOUHSC_02622,SAOUHSC_00315
GO:0044087	regulation of cellular component biogenesis		0.12506	2	382	3	1988	SAOUHSC_02990,SAOUHSC_00707
GO:0080134	regulation of response to stress		0.13413	2	382	4	1988	SAOUHSC_02011,SAOUHSC_02650
GO:0030001	metal ion transport		0.13592	19	382	74	1988	SAOUHSC_02802,SAOUHSC_00634,SAOUHSC_02877,SAOUHSC_00086,SAOUHSC_02321,SAOUHSC_01855,SAOUHSC_01110,SAOUHSC_01354,SAOUHSC_02650,SAOUHSC_00037,SAOUHSC_02973,SAOUHSC_00949,SAOUHSC_00698,SAOUHSC_00946,SAOUHSC_01058,SAOUHSC_00259,SAOUHSC_00395,SAOUHSC_02387,SAOUHSC_02864
GO:0009636	response to toxic substance		0.14053	2	382	4	1988	SAOUHSC_00135,SAOUHSC_00330
GO:0046677	response to antibiotic		0.14053	2	382	4	1988	SAOUHSC_00135,SAOUHSC_00330
GO:0044085	cellular component biogenesis		0.14313	18	382	77	1988	SAOUHSC_03013,SAOUHSC_00039,SAOUHSC_01718,SAOUHSC_00851,SAOUHSC_02709,SAOUHSC_02182,SAOUHSC_00850,SAOUHSC_00707,SAOUHSC_00704,SAOUHSC_00464,SAOUHSC_01969,SAOUHSC_01220,SAOUHSC_02321,SAOUHSC_01855,SAOUHSC_02696,SAOUHSC_01680,SAOUHSC_00873,SAOUHSC_02990
GO:0022607	cellular component assembly		0.14544	12	382	49	1988	SAOUHSC_01855,SAOUHSC_02182,SAOUHSC_00850,SAOUHSC_00873,SAOUHSC_02990,SAOUHSC_00704,SAOUHSC_00707,SAOUHSC_03013,SAOUHSC_00039,SAOUHSC_01969,SAOUHSC_00851,SAOUHSC_02321
GO:0006417	regulation of translation		0.14991	1	382	1	1988	SAOUHSC_02118
GO:0006448	regulation of translational elongation		0.14991	1	382	1	1988	SAOUHSC_02118
GO:0006450	regulation of translational fidelity		0.14991	1	382	1	1988	SAOUHSC_02118
GO:0010608	posttranscriptional regulation of gene expression		0.14991	1	382	1	1988	SAOUHSC_02118
GO:0030435	sporulation resulting in formation of a cellular spore		0.14991	1	382	1	1988	SAOUHSC_00469
GO:0034248	regulation of cellular amide metabolic process		0.14991	1	382	1	1988	SAOUHSC_02118
GO:0009292	genetic transfer		0.15528	2	382	4	1988	SAOUHSC_00606,SAOUHSC_00961
GO:0009294	DNA mediated transformation		0.15528	2	382	4	1988	SAOUHSC_00606,SAOUHSC_00961
GO:0051258	protein polymerization		0.16067	3	382	8	1988	SAOUHSC_02182,SAOUHSC_01969,SAOUHSC_00707
GO:0007128	meiotic prophase I		0.16232	1	382	1	1988	SAOUHSC_00704
GO:0007129	synapsis		0.16232	1	382	1	1988	SAOUHSC_00704
GO:0007130	synaptonemal complex assembly		0.16232	1	382	1	1988	SAOUHSC_00704
GO:0045132	meiotic chromosome segregation		0.16232	1	382	1	1988	SAOUHSC_00704
GO:0045143	homologous chromosome segregation		0.16232	1	382	1	1988	SAOUHSC_00704
GO:0051324	prophase		0.16232	1	382	1	1988	SAOUHSC_00704
GO:0070192	chromosome organization involved in meiosis		0.16232	1	382	1	1988	SAOUHSC_00704
GO:0070193	synaptonemal complex organization		0.16232	1	382	1	1988	SAOUHSC_00704
GO:0098762	meiotic cell cycle phase		0.16232	1	382	1	1988	SAOUHSC_00704
GO:0098764	meiosis I cell cycle phase		0.16232	1	382	1	1988	SAOUHSC_00704
GO:0006891	intra-Golgi vesicle-mediated transport		0.16546	1	382	1	1988	SAOUHSC_01855
GO:0007172	signal complex assembly		0.16546	1	382	1	1988	SAOUHSC_01855
GO:0008053	mitochondrial fusion		0.16546	1	382	1	1988	SAOUHSC_01855
GO:0031638	zymogen activation		0.16546	1	382	1	1988	SAOUHSC_02171
GO:0031639	plasminogen activation		0.16546	1	382	1	1988	SAOUHSC_02171
GO:0048284	organelle fusion		0.16546	1	382	1	1988	SAOUHSC_01855
GO:0048523	negative regulation of cellular process		0.17113	6	382	17	1988	SAOUHSC_03046,SAOUHSC_00694,SAOUHSC_00035,SAOUHSC_02990,SAOUHSC_02719,SAOUHSC_01447
GO:0006665	sphingolipid metabolic process		0.17477	2	382	4	1988	SAOUHSC_02661,SAOUHSC_02520
GO:0006426	glycyl-tRNA aminoacylation		0.17509	1	382	1	1988	SAOUHSC_03014
GO:0007338	single fertilization		0.18162	1	382	1	1988	SAOUHSC_00233
GO:0007340	acrosome reaction		0.18162	1	382	1	1988	SAOUHSC_00233
GO:0007342	fusion of sperm to egg plasma membrane		0.18162	1	382	1	1988	SAOUHSC_00233
GO:0009566	fertilization		0.18162	1	382	1	1988	SAOUHSC_00233
GO:0017156	calcium ion-dependent exocytosis		0.18162	1	382	1	1988	SAOUHSC_00233
GO:0045026	plasma membrane fusion		0.18162	1	382	1	1988	SAOUHSC_00233
GO:0045055	regulated secretory pathway		0.18162	1	382	1	1988	SAOUHSC_00233
GO:0060478	acrosomal vesicle exocytosis		0.18162	1	382	1	1988	SAOUHSC_00233
GO:0006276	plasmid maintenance		0.18184	1	382	1	1988	SAOUHSC_01257
GO:0032879	regulation of localization		0.18411	4	382	9	1988	SAOUHSC_02973,SAOUHSC_01855,SAOUHSC_02719,SAOUHSC_01447
GO:0033043	regulation of organelle organization		0.1894	2	382	4	1988	SAOUHSC_02990,SAOUHSC_00707
GO:0030030	cell projection organization		0.18973	2	382	4	1988	SAOUHSC_02797,SAOUHSC_02990
GO:0006282	regulation of DNA repair		0.18998	1	382	1	1988	SAOUHSC_02011
GO:0080135	regulation of cellular response to stress		0.18998	1	382	1	1988	SAOUHSC_02011
GO:2001020	regulation of response to DNA damage stimulus		0.18998	1	382	1	1988	SAOUHSC_02011
GO:0015840	urea transport		0.19486	1	382	1	1988	SAOUHSC_02557
GO:0019755	one-carbon compound transport		0.19486	1	382	1	1988	SAOUHSC_02557
GO:0071918	urea transmembrane transport		0.19486	1	382	1	1988	SAOUHSC_02557
GO:0006541	glutamine metabolic process		0.19542	3	382	8	1988	SAOUHSC_01012,SAOUHSC_01169,SAOUHSC_01287
GO:0007015	actin filament organization		0.19683	1	382	1	1988	SAOUHSC_00707
GO:0008064	regulation of actin polymerization or depolymerization		0.19683	1	382	1	1988	SAOUHSC_00707
GO:0008154	actin polymerization or depolymerization		0.19683	1	382	1	1988	SAOUHSC_00707
GO:0010638	positive regulation of organelle organization		0.19683	1	382	1	1988	SAOUHSC_00707
GO:0030029	actin filament-based process		0.19683	1	382	1	1988	SAOUHSC_00707
GO:0030036	actin cytoskeleton organization		0.19683	1	382	1	1988	SAOUHSC_00707
GO:0030041	actin filament polymerization		0.19683	1	382	1	1988	SAOUHSC_00707
GO:0030198	extracellular matrix organization		0.19683	1	382	1	1988	SAOUHSC_00707
GO:0030832	regulation of actin filament length		0.19683	1	382	1	1988	SAOUHSC_00707
GO:0030833	regulation of actin filament polymerization		0.19683	1	382	1	1988	SAOUHSC_00707
GO:0030838	positive regulation of actin filament polymerization		0.19683	1	382	1	1988	SAOUHSC_00707
GO:0031334	positive regulation of protein complex assembly		0.19683	1	382	1	1988	SAOUHSC_00707
GO:0032271	regulation of protein polymerization		0.19683	1	382	1	1988	SAOUHSC_00707
GO:0032273	positive regulation of protein polymerization		0.19683	1	382	1	1988	SAOUHSC_00707
GO:0032535	regulation of cellular component size		0.19683	1	382	1	1988	SAOUHSC_00707
GO:0032956	regulation of actin cytoskeleton organization		0.19683	1	382	1	1988	SAOUHSC_00707
GO:0032970	regulation of actin filament-based process		0.19683	1	382	1	1988	SAOUHSC_00707
GO:0034314	Arp2/3 complex-mediated actin nucleation		0.19683	1	382	1	1988	SAOUHSC_00707
GO:0043062	extracellular structure organization		0.19683	1	382	1	1988	SAOUHSC_00707
GO:0043254	regulation of protein complex assembly		0.19683	1	382	1	1988	SAOUHSC_00707
GO:0044089	positive regulation of cellular component biogenesis		0.19683	1	382	1	1988	SAOUHSC_00707
GO:0045010	actin nucleation		0.19683	1	382	1	1988	SAOUHSC_00707
GO:0051495	positive regulation of cytoskeleton organization		0.19683	1	382	1	1988	SAOUHSC_00707
GO:0090066	regulation of anatomical structure size		0.19683	1	382	1	1988	SAOUHSC_00707
GO:0097435	fibril organization		0.19683	1	382	1	1988	SAOUHSC_00707
GO:1902903	regulation of fibril organization		0.19683	1	382	1	1988	SAOUHSC_00707
GO:1902905	positive regulation of fibril organization		0.19683	1	382	1	1988	SAOUHSC_00707
GO:1903053	regulation of extracellular matrix organization		0.19683	1	382	1	1988	SAOUHSC_00707
GO:1903055	positive regulation of extracellular matrix organization		0.19683	1	382	1	1988	SAOUHSC_00707
GO:0016192	vesicle-mediated transport		0.19787	5	382	17	1988	SAOUHSC_01855,SAOUHSC_01394,SAOUHSC_00233,SAOUHSC_02650,SAOUHSC_00924
GO:0009186	deoxyribonucleoside diphosphate metabolic process		0.20008	1	382	1	1988	SAOUHSC_00743
GO:0006812	cation transport		0.20116	26	382	112	1988	SAOUHSC_02877,SAOUHSC_00634,SAOUHSC_01921,SAOUHSC_02802,SAOUHSC_02321,SAOUHSC_00086,SAOUHSC_01110,SAOUHSC_01855,SAOUHSC_00037,SAOUHSC_02650,SAOUHSC_01354,SAOUHSC_02351,SAOUHSC_02247,SAOUHSC_00965,SAOUHSC_00949,SAOUHSC_02973,SAOUHSC_02731,SAOUHSC_00133,SAOUHSC_00946,SAOUHSC_00698,SAOUHSC_02387,SAOUHSC_00259,SAOUHSC_00395,SAOUHSC_01058,SAOUHSC_02722,SAOUHSC_02864
GO:0006113	fermentation		0.20247	1	382	1	1988	SAOUHSC_00608
GO:0006554	lysine catabolic process		0.20247	1	382	1	1988	SAOUHSC_00608
GO:0009068	aspartate family amino acid catabolic process		0.20247	1	382	1	1988	SAOUHSC_00608
GO:0019475	L-lysine catabolic process to acetate		0.20247	1	382	1	1988	SAOUHSC_00608
GO:0019477	L-lysine catabolic process		0.20247	1	382	1	1988	SAOUHSC_00608
GO:0019665	anaerobic amino acid catabolic process		0.20247	1	382	1	1988	SAOUHSC_00608
GO:0019666	nitrogenous compound fermentation		0.20247	1	382	1	1988	SAOUHSC_00608
GO:0046440	L-lysine metabolic process		0.20247	1	382	1	1988	SAOUHSC_00608
GO:0006120	mitochondrial electron transport, NADH to ubiquinone		0.2039	1	382	1	1988	SAOUHSC_02676
GO:0042775	mitochondrial ATP synthesis coupled electron transport		0.2039	1	382	1	1988	SAOUHSC_02676
GO:0016042	lipid catabolic process		0.20443	1	382	1	1988	SAOUHSC_00661
GO:0046417	chorismate metabolic process		0.20715	1	382	1	1988	SAOUHSC_01852
GO:0031555	transcriptional attenuation		0.20893	1	382	1	1988	SAOUHSC_03016
GO:0031556	transcriptional attenuation by ribosome		0.20893	1	382	1	1988	SAOUHSC_03016
GO:0006083	acetate metabolic process		0.21197	2	382	4	1988	SAOUHSC_00608,SAOUHSC_02849
GO:0015800	acidic amino acid transport		0.21307	1	382	1	1988	SAOUHSC_02622
GO:0015807	L-amino acid transport		0.21307	1	382	1	1988	SAOUHSC_02622
GO:0015813	L-glutamate transport		0.21307	1	382	1	1988	SAOUHSC_02622
GO:1902475	L-alpha-amino acid transmembrane transport		0.21307	1	382	1	1988	SAOUHSC_02622
GO:0022414	reproductive process		0.2169	3	382	9	1988	SAOUHSC_00704,SAOUHSC_00233,SAOUHSC_03013
GO:0015708	silicate transport		0.21812	1	382	1	1988	SAOUHSC_00261
GO:0098661	inorganic anion transmembrane transport		0.21812	1	382	1	1988	SAOUHSC_00261
GO:0098739	import across plasma membrane		0.21812	1	382	1	1988	SAOUHSC_00261
GO:0006542	glutamine biosynthetic process		0.21833	1	382	1	1988	SAOUHSC_01287
GO:0008218	bioluminescence		0.22236	1	382	1	1988	SAOUHSC_00132
GO:0032446	protein modification by small protein conjugation		0.22363	1	382	1	1988	SAOUHSC_00069
GO:0045116	protein neddylation		0.22363	1	382	1	1988	SAOUHSC_00069
GO:0070647	protein modification by small protein conjugation or removal		0.22363	1	382	1	1988	SAOUHSC_00069
GO:0006084	acetyl-CoA metabolic process		0.22411	1	382	1	1988	SAOUHSC_00199
GO:0006637	acyl-CoA metabolic process		0.22411	1	382	1	1988	SAOUHSC_00199
GO:0035383	thioester metabolic process		0.22411	1	382	1	1988	SAOUHSC_00199
GO:0030908	protein splicing		0.2266	1	382	1	1988	SAOUHSC_02161
GO:0015774	polysaccharide transport		0.22839	1	382	1	1988	SAOUHSC_02982
GO:0033037	polysaccharide localization		0.22839	1	382	1	1988	SAOUHSC_02982
GO:0022402	cell cycle process		0.23406	5	382	18	1988	SAOUHSC_02401,SAOUHSC_00213,SAOUHSC_00039,SAOUHSC_03013,SAOUHSC_00704
GO:0008645	hexose transport		0.23909	2	382	2	1988	SAOUHSC_02719,SAOUHSC_01447
GO:0010827	regulation of glucose transport		0.23909	2	382	2	1988	SAOUHSC_01447,SAOUHSC_02719
GO:0010829	negative regulation of glucose transport		0.23909	2	382	2	1988	SAOUHSC_01447,SAOUHSC_02719
GO:0015749	monosaccharide transport		0.23909	2	382	2	1988	SAOUHSC_02719,SAOUHSC_01447
GO:0015758	glucose transport		0.23909	2	382	2	1988	SAOUHSC_01447,SAOUHSC_02719
GO:0034762	regulation of transmembrane transport		0.23909	2	382	2	1988	SAOUHSC_01447,SAOUHSC_02719
GO:0034763	negative regulation of transmembrane transport		0.23909	2	382	2	1988	SAOUHSC_02719,SAOUHSC_01447
GO:0035428	hexose transmembrane transport		0.23909	2	382	2	1988	SAOUHSC_02719,SAOUHSC_01447
GO:0046323	glucose import		0.23909	2	382	2	1988	SAOUHSC_02719,SAOUHSC_01447
GO:0046324	regulation of glucose import		0.23909	2	382	2	1988	SAOUHSC_01447,SAOUHSC_02719
GO:0046325	negative regulation of glucose import		0.23909	2	382	2	1988	SAOUHSC_02719,SAOUHSC_01447
GO:0051051	negative regulation of transport		0.23909	2	382	2	1988	SAOUHSC_01447,SAOUHSC_02719
GO:1904659	glucose transmembrane transport		0.23909	2	382	2	1988	SAOUHSC_02719,SAOUHSC_01447
GO:0051704	multi-organism process		0.24418	25	382	112	1988	SAOUHSC_02321,SAOUHSC_00069,SAOUHSC_00251,SAOUHSC_00464,SAOUHSC_01447,SAOUHSC_02710,SAOUHSC_00636,SAOUHSC_00606,SAOUHSC_02171,SAOUHSC_00389,SAOUHSC_00233,SAOUHSC_02709,SAOUHSC_01135,SAOUHSC_01127,SAOUHSC_02967,SAOUHSC_01899,SAOUHSC_01136,SAOUHSC_02708,SAOUHSC_02982,SAOUHSC_00961,SAOUHSC_00420,SAOUHSC_02182,SAOUHSC_00395,SAOUHSC_02029,SAOUHSC_01385
GO:0051049	regulation of transport		0.25116	3	382	6	1988	SAOUHSC_02973,SAOUHSC_02719,SAOUHSC_01447
GO:0051128	regulation of cellular component organization		0.25903	3	382	9	1988	SAOUHSC_02990,SAOUHSC_03016,SAOUHSC_00707
GO:0015893	drug transport		0.26234	2	382	5	1988	SAOUHSC_00315,SAOUHSC_02622
GO:0019062	virion attachment to host cell		0.26458	1	382	1	1988	SAOUHSC_02182
GO:0044406	adhesion of symbiont to host		0.26458	1	382	1	1988	SAOUHSC_02182
GO:0044650	adhesion of symbiont to host cell		0.26458	1	382	1	1988	SAOUHSC_02182
GO:0046813	receptor-mediated virion attachment to host cell		0.26458	1	382	1	1988	SAOUHSC_02182
GO:0000003	reproduction		0.27179	3	382	10	1988	SAOUHSC_00704,SAOUHSC_00233,SAOUHSC_03013
GO:0050790	regulation of catalytic activity		0.27199	1	382	2	1988	SAOUHSC_02777
GO:0065009	regulation of molecular function		0.27199	1	382	2	1988	SAOUHSC_02777
GO:0009073	aromatic amino acid family biosynthetic process		0.27307	6	382	23	1988	SAOUHSC_03009,SAOUHSC_03013,SAOUHSC_01274,SAOUHSC_00855,SAOUHSC_03014,SAOUHSC_03011
GO:0007608	sensory perception of smell		0.27629	1	382	2	1988	SAOUHSC_00202
GO:0048519	negative regulation of biological process		0.2768	6	382	20	1988	SAOUHSC_03046,SAOUHSC_00035,SAOUHSC_00694,SAOUHSC_01447,SAOUHSC_02719,SAOUHSC_02990
GO:0006813	potassium ion transport		0.27862	7	382	27	1988	SAOUHSC_00086,SAOUHSC_00037,SAOUHSC_00946,SAOUHSC_02877,SAOUHSC_02387,SAOUHSC_01110,SAOUHSC_00395
GO:0034219	carbohydrate transmembrane transport		0.28279	3	382	6	1988	SAOUHSC_01447,SAOUHSC_02719,SAOUHSC_02520
GO:0044419	interspecies interaction between organisms		0.29221	21	382	94	1988	SAOUHSC_00395,SAOUHSC_02182,SAOUHSC_01385,SAOUHSC_02708,SAOUHSC_01136,SAOUHSC_02982,SAOUHSC_00420,SAOUHSC_01135,SAOUHSC_01127,SAOUHSC_01899,SAOUHSC_02967,SAOUHSC_02709,SAOUHSC_01447,SAOUHSC_02710,SAOUHSC_00636,SAOUHSC_00389,SAOUHSC_02171,SAOUHSC_00464,SAOUHSC_00069,SAOUHSC_02321,SAOUHSC_00251
GO:0000279	M phase		0.29384	1	382	2	1988	SAOUHSC_00704
GO:0022403	cell cycle phase		0.29384	1	382	2	1988	SAOUHSC_00704
GO:0044848	biological phase		0.29384	1	382	2	1988	SAOUHSC_00704
GO:0006023	aminoglycan biosynthetic process		0.29397	2	382	5	1988	SAOUHSC_02696,SAOUHSC_01220
GO:0006024	glycosaminoglycan biosynthetic process		0.29397	2	382	5	1988	SAOUHSC_02696,SAOUHSC_01220
GO:0009252	peptidoglycan biosynthetic process		0.29397	2	382	5	1988	SAOUHSC_02696,SAOUHSC_01220
GO:0009273	peptidoglycan-based cell wall biogenesis		0.29397	2	382	5	1988	SAOUHSC_02696,SAOUHSC_01220
GO:0042546	cell wall biogenesis		0.29397	2	382	5	1988	SAOUHSC_02696,SAOUHSC_01220
GO:0044036	cell wall macromolecule metabolic process		0.29397	2	382	5	1988	SAOUHSC_02696,SAOUHSC_01220
GO:0044038	cell wall macromolecule biosynthetic process		0.29397	2	382	5	1988	SAOUHSC_01220,SAOUHSC_02696
GO:0070589	cellular component macromolecule biosynthetic process		0.29397	2	382	5	1988	SAOUHSC_02696,SAOUHSC_01220
GO:0010639	negative regulation of organelle organization		0.29792	1	382	1	1988	SAOUHSC_02990
GO:0031345	negative regulation of cell projection organization		0.29792	1	382	1	1988	SAOUHSC_02990
GO:0051129	negative regulation of cellular component organization		0.29792	1	382	1	1988	SAOUHSC_02990
GO:1902116	negative regulation of organelle assembly		0.29792	1	382	1	1988	SAOUHSC_02990
GO:1902209	negative regulation of bacterial-type flagellum assembly		0.29792	1	382	1	1988	SAOUHSC_02990
GO:0032501	multicellular organismal process		0.29835	6	382	25	1988	SAOUHSC_00202,SAOUHSC_02797,SAOUHSC_01969,SAOUHSC_02182,SAOUHSC_01855,SAOUHSC_00233
GO:0006879	cellular iron ion homeostasis		0.30098	1	382	2	1988	SAOUHSC_02108
GO:0046916	cellular transition metal ion homeostasis		0.30098	1	382	2	1988	SAOUHSC_02108
GO:0055072	iron ion homeostasis		0.30098	1	382	2	1988	SAOUHSC_02108
GO:0055076	transition metal ion homeostasis		0.30098	1	382	2	1988	SAOUHSC_02108
GO:0030420	establishment of competence for transformation		0.30298	1	382	2	1988	SAOUHSC_00961
GO:0043248	proteasome assembly		0.30398	1	382	2	1988	SAOUHSC_02321
GO:0006887	exocytosis		0.30561	1	382	2	1988	SAOUHSC_00233
GO:0000302	response to reactive oxygen species		0.30618	1	382	2	1988	SAOUHSC_02650
GO:1901031	regulation of response to reactive oxygen species		0.30618	1	382	2	1988	SAOUHSC_02650
GO:1902882	regulation of response to oxidative stress		0.30618	1	382	2	1988	SAOUHSC_02650
GO:0043623	cellular protein complex assembly		0.30842	5	382	21	1988	SAOUHSC_01969,SAOUHSC_02182,SAOUHSC_00707,SAOUHSC_01855,SAOUHSC_02321
GO:0043934	sporulation		0.30916	1	382	2	1988	SAOUHSC_00469
GO:0007010	cytoskeleton organization		0.31171	4	382	15	1988	SAOUHSC_01855,SAOUHSC_00707,SAOUHSC_00039,SAOUHSC_00213
GO:0001906	cell killing		0.31403	3	382	10	1988	SAOUHSC_02708,SAOUHSC_02710,SAOUHSC_02709
GO:0019835	cytolysis		0.31403	3	382	10	1988	SAOUHSC_02709,SAOUHSC_02710,SAOUHSC_02708
GO:0031640	killing of cells of other organism		0.31403	3	382	10	1988	SAOUHSC_02710,SAOUHSC_02708,SAOUHSC_02709
GO:0044364	disruption of cells of other organism		0.31403	3	382	10	1988	SAOUHSC_02710,SAOUHSC_02709,SAOUHSC_02708
GO:0051715	cytolysis in other organism		0.31403	3	382	10	1988	SAOUHSC_02710,SAOUHSC_02708,SAOUHSC_02709
GO:0006553	lysine metabolic process		0.31706	3	382	10	1988	SAOUHSC_01397,SAOUHSC_02387,SAOUHSC_00608
GO:0006050	mannosamine metabolic process		0.32155	2	382	6	1988	SAOUHSC_00298,SAOUHSC_03009
GO:0006051	N-acetylmannosamine metabolic process		0.32155	2	382	6	1988	SAOUHSC_00298,SAOUHSC_03009
GO:0032505	reproduction of a single-celled organism		0.32258	1	382	2	1988	SAOUHSC_03013
GO:0043093	FtsZ-dependent cytokinesis		0.32258	1	382	2	1988	SAOUHSC_03013
GO:0051493	regulation of cytoskeleton organization		0.32294	1	382	2	1988	SAOUHSC_00707
GO:0000904	cell morphogenesis involved in differentiation		0.32366	1	382	2	1988	SAOUHSC_02797
GO:0007399	nervous system development		0.32366	1	382	2	1988	SAOUHSC_02797
GO:0007409	axonogenesis		0.32366	1	382	2	1988	SAOUHSC_02797
GO:0007411	axon guidance		0.32366	1	382	2	1988	SAOUHSC_02797
GO:0022008	neurogenesis		0.32366	1	382	2	1988	SAOUHSC_02797
GO:0030182	neuron differentiation		0.32366	1	382	2	1988	SAOUHSC_02797
GO:0031175	neuron projection development		0.32366	1	382	2	1988	SAOUHSC_02797
GO:0032990	cell part morphogenesis		0.32366	1	382	2	1988	SAOUHSC_02797
GO:0048666	neuron development		0.32366	1	382	2	1988	SAOUHSC_02797
GO:0048667	cell morphogenesis involved in neuron differentiation		0.32366	1	382	2	1988	SAOUHSC_02797
GO:0048699	generation of neurons		0.32366	1	382	2	1988	SAOUHSC_02797
GO:0048812	neuron projection morphogenesis		0.32366	1	382	2	1988	SAOUHSC_02797
GO:0048858	cell projection morphogenesis		0.32366	1	382	2	1988	SAOUHSC_02797
GO:0061564	axon development		0.32366	1	382	2	1988	SAOUHSC_02797
GO:0097485	neuron projection guidance		0.32366	1	382	2	1988	SAOUHSC_02797
GO:0070475	rRNA base methylation		0.32696	1	382	2	1988	SAOUHSC_00464
GO:0030474	spindle pole body duplication		0.32793	1	382	2	1988	SAOUHSC_00039
GO:0031023	microtubule organizing center organization		0.32793	1	382	2	1988	SAOUHSC_00039
GO:0044380	protein localization to cytoskeleton		0.32793	1	382	2	1988	SAOUHSC_00039
GO:0051300	spindle pole body organization		0.32793	1	382	2	1988	SAOUHSC_00039
GO:0071988	protein localization to spindle pole body		0.32793	1	382	2	1988	SAOUHSC_00039
GO:0072698	protein localization to microtubule cytoskeleton		0.32793	1	382	2	1988	SAOUHSC_00039
GO:0042493	response to drug		0.32815	2	382	6	1988	SAOUHSC_00315,SAOUHSC_02622
GO:1902589	single-organism organelle organization		0.32885	6	382	24	1988	SAOUHSC_00213,SAOUHSC_00039,SAOUHSC_00707,SAOUHSC_00704,SAOUHSC_01855,SAOUHSC_02990
GO:0019222	regulation of metabolic process		0.33042	45	382	223	1988	SAOUHSC_00694,SAOUHSC_03016,SAOUHSC_00912,SAOUHSC_02754,SAOUHSC_02011,SAOUHSC_00069,SAOUHSC_00291,SAOUHSC_01997,SAOUHSC_03045,SAOUHSC_00620,SAOUHSC_02862,SAOUHSC_03013,SAOUHSC_01274,SAOUHSC_01378,SAOUHSC_00242,SAOUHSC_02784,SAOUHSC_01254,SAOUHSC_02044,SAOUHSC_03009,SAOUHSC_00707,SAOUHSC_02155,SAOUHSC_01799,SAOUHSC_02608,SAOUHSC_00034,SAOUHSC_02599,SAOUHSC_02118,SAOUHSC_03019,SAOUHSC_02675,SAOUHSC…
GO:0030154	cell differentiation		0.33258	2	382	6	1988	SAOUHSC_02797,SAOUHSC_00469
GO:0032268	regulation of cellular protein metabolic process		0.33311	1	382	2	1988	SAOUHSC_02118
GO:0051246	regulation of protein metabolic process		0.33311	1	382	2	1988	SAOUHSC_02118
GO:0006308	DNA catabolic process		0.33685	1	382	2	1988	SAOUHSC_02607
GO:0031323	regulation of cellular metabolic process		0.33687	42	382	209	1988	SAOUHSC_02155,SAOUHSC_00707,SAOUHSC_03009,SAOUHSC_02599,SAOUHSC_02608,SAOUHSC_00034,SAOUHSC_01799,SAOUHSC_02675,SAOUHSC_03019,SAOUHSC_02118,SAOUHSC_01447,SAOUHSC_02964,SAOUHSC_02401,SAOUHSC_02125,SAOUHSC_00035,SAOUHSC_00715,SAOUHSC_00819,SAOUHSC_00213,SAOUHSC_03046,SAOUHSC_01134,SAOUHSC_03015,SAOUHSC_00434,SAOUHSC_02385,SAOUHSC_02867,SAOUHSC_00912,SAOUHSC_02754,SAOUHSC_03016,SAOUHSC_00694,SAOUHSC…
GO:0009235	cobalamin metabolic process		0.3374	3	382	11	1988	SAOUHSC_01012,SAOUHSC_02685,SAOUHSC_02832
GO:0009236	cobalamin biosynthetic process		0.3374	3	382	11	1988	SAOUHSC_02832,SAOUHSC_02685,SAOUHSC_01012
GO:0008643	carbohydrate transport		0.3377	11	382	43	1988	SAOUHSC_02400,SAOUHSC_02841,SAOUHSC_02719,SAOUHSC_02661,SAOUHSC_02401,SAOUHSC_00209,SAOUHSC_02982,SAOUHSC_01447,SAOUHSC_02520,SAOUHSC_00708,SAOUHSC_00174
GO:0010556	regulation of macromolecule biosynthetic process		0.33827	41	382	204	1988	SAOUHSC_01254,SAOUHSC_02784,SAOUHSC_00242,SAOUHSC_01378,SAOUHSC_03013,SAOUHSC_01274,SAOUHSC_02862,SAOUHSC_03045,SAOUHSC_01997,SAOUHSC_00620,SAOUHSC_02011,SAOUHSC_00291,SAOUHSC_00069,SAOUHSC_03016,SAOUHSC_00694,SAOUHSC_00912,SAOUHSC_02754,SAOUHSC_02867,SAOUHSC_02385,SAOUHSC_03046,SAOUHSC_03015,SAOUHSC_01134,SAOUHSC_00213,SAOUHSC_00434,SAOUHSC_00819,SAOUHSC_00715,SAOUHSC_02125,SAOUHSC_00035,SAOUHSC…
GO:0031326	regulation of cellular biosynthetic process		0.33827	41	382	204	1988	SAOUHSC_02155,SAOUHSC_00707,SAOUHSC_03009,SAOUHSC_00034,SAOUHSC_02608,SAOUHSC_02599,SAOUHSC_01799,SAOUHSC_02675,SAOUHSC_03019,SAOUHSC_02118,SAOUHSC_01447,SAOUHSC_02964,SAOUHSC_02401,SAOUHSC_02125,SAOUHSC_00035,SAOUHSC_00715,SAOUHSC_00819,SAOUHSC_01134,SAOUHSC_03046,SAOUHSC_03015,SAOUHSC_00213,SAOUHSC_00434,SAOUHSC_02385,SAOUHSC_02867,SAOUHSC_00912,SAOUHSC_02754,SAOUHSC_03016,SAOUHSC_00694,SAOUHSC…
GO:2000112	regulation of cellular macromolecule biosynthetic process		0.33827	41	382	204	1988	SAOUHSC_02401,SAOUHSC_02964,SAOUHSC_00035,SAOUHSC_02125,SAOUHSC_00715,SAOUHSC_00819,SAOUHSC_00434,SAOUHSC_03046,SAOUHSC_03015,SAOUHSC_01134,SAOUHSC_00213,SAOUHSC_02385,SAOUHSC_02867,SAOUHSC_02155,SAOUHSC_03009,SAOUHSC_00707,SAOUHSC_01799,SAOUHSC_02608,SAOUHSC_02599,SAOUHSC_00034,SAOUHSC_02118,SAOUHSC_02675,SAOUHSC_03019,SAOUHSC_01447,SAOUHSC_01274,SAOUHSC_03013,SAOUHSC_01378,SAOUHSC_00242,SAOUHSC…
GO:0010468	regulation of gene expression		0.33965	43	382	213	1988	SAOUHSC_01378,SAOUHSC_03013,SAOUHSC_01274,SAOUHSC_01254,SAOUHSC_02784,SAOUHSC_00242,SAOUHSC_02011,SAOUHSC_00291,SAOUHSC_00069,SAOUHSC_03016,SAOUHSC_00694,SAOUHSC_00912,SAOUHSC_02754,SAOUHSC_02862,SAOUHSC_03045,SAOUHSC_01997,SAOUHSC_00620,SAOUHSC_00819,SAOUHSC_00715,SAOUHSC_02125,SAOUHSC_00035,SAOUHSC_02964,SAOUHSC_02401,SAOUHSC_02867,SAOUHSC_02385,SAOUHSC_03046,SAOUHSC_00213,SAOUHSC_01134,SAOUHSC…
GO:0032502	developmental process		0.34054	6	382	25	1988	SAOUHSC_02967,SAOUHSC_01855,SAOUHSC_00469,SAOUHSC_02047,SAOUHSC_02797,SAOUHSC_02729
GO:0010496	intercellular transport		0.34293	1	382	2	1988	SAOUHSC_02967
GO:0044000	movement in host		0.34293	1	382	2	1988	SAOUHSC_02967
GO:0044766	multi-organism transport		0.34293	1	382	2	1988	SAOUHSC_02967
GO:0046739	transport of virus in multicellular host		0.34293	1	382	2	1988	SAOUHSC_02967
GO:0046740	transport of virus in host, cell to cell		0.34293	1	382	2	1988	SAOUHSC_02967
GO:0046794	transport of virus		0.34293	1	382	2	1988	SAOUHSC_02967
GO:0051814	movement in other organism involved in symbiotic interaction		0.34293	1	382	2	1988	SAOUHSC_02967
GO:1902579	multi-organism localization		0.34293	1	382	2	1988	SAOUHSC_02967
GO:1902586	multi-organism intercellular transport		0.34293	1	382	2	1988	SAOUHSC_02967
GO:0006721	terpenoid metabolic process		0.34366	5	382	18	1988	SAOUHSC_01278,SAOUHSC_01040,SAOUHSC_00037,SAOUHSC_02684,SAOUHSC_01043
GO:0016114	terpenoid biosynthetic process		0.34366	5	382	18	1988	SAOUHSC_02684,SAOUHSC_01043,SAOUHSC_00037,SAOUHSC_01278,SAOUHSC_01040
GO:0022411	cellular component disassembly		0.34542	2	382	6	1988	SAOUHSC_03016,SAOUHSC_00771
GO:0032984	macromolecular complex disassembly		0.34542	2	382	6	1988	SAOUHSC_03016,SAOUHSC_00771
GO:0043241	protein complex disassembly		0.34542	2	382	6	1988	SAOUHSC_00771,SAOUHSC_03016
GO:0051130	positive regulation of cellular component organization		0.3473	1	382	2	1988	SAOUHSC_00707
GO:0009790	embryo development		0.3495	1	382	2	1988	SAOUHSC_01855
GO:0016477	cell migration		0.3495	1	382	2	1988	SAOUHSC_01855
GO:0030155	regulation of cell adhesion		0.3495	1	382	2	1988	SAOUHSC_01855
GO:0030334	regulation of cell migration		0.3495	1	382	2	1988	SAOUHSC_01855
GO:0040012	regulation of locomotion		0.3495	1	382	2	1988	SAOUHSC_01855
GO:0045995	regulation of embryonic development		0.3495	1	382	2	1988	SAOUHSC_01855
GO:0051270	regulation of cellular component movement		0.3495	1	382	2	1988	SAOUHSC_01855
GO:2000145	regulation of cell motility		0.3495	1	382	2	1988	SAOUHSC_01855
GO:0015980	energy derivation by oxidation of organic compounds		0.34989	5	382	20	1988	SAOUHSC_00608,SAOUHSC_02849,SAOUHSC_02443,SAOUHSC_02288,SAOUHSC_02676
GO:0016999	antibiotic metabolic process		0.35084	3	382	10	1988	SAOUHSC_02849,SAOUHSC_00608,SAOUHSC_02288
GO:0009229	thiamine diphosphate biosynthetic process		0.35244	1	382	2	1988	SAOUHSC_01394
GO:0042357	thiamine diphosphate metabolic process		0.35244	1	382	2	1988	SAOUHSC_01394
GO:0009889	regulation of biosynthetic process		0.3532	41	382	205	1988	SAOUHSC_02862,SAOUHSC_03045,SAOUHSC_01997,SAOUHSC_00620,SAOUHSC_02011,SAOUHSC_00291,SAOUHSC_00069,SAOUHSC_00694,SAOUHSC_03016,SAOUHSC_00912,SAOUHSC_02754,SAOUHSC_02784,SAOUHSC_01254,SAOUHSC_00242,SAOUHSC_01378,SAOUHSC_03013,SAOUHSC_01274,SAOUHSC_01447,SAOUHSC_02118,SAOUHSC_03019,SAOUHSC_02675,SAOUHSC_02599,SAOUHSC_02608,SAOUHSC_00034,SAOUHSC_01799,SAOUHSC_03009,SAOUHSC_00707,SAOUHSC_02155,SAOUHSC…
GO:0051171	regulation of nitrogen compound metabolic process		0.35347	41	382	205	1988	SAOUHSC_00620,SAOUHSC_01997,SAOUHSC_03045,SAOUHSC_02862,SAOUHSC_00912,SAOUHSC_02754,SAOUHSC_03016,SAOUHSC_00694,SAOUHSC_00291,SAOUHSC_00069,SAOUHSC_02011,SAOUHSC_00242,SAOUHSC_01254,SAOUHSC_02784,SAOUHSC_01274,SAOUHSC_03013,SAOUHSC_01378,SAOUHSC_02675,SAOUHSC_03019,SAOUHSC_02118,SAOUHSC_01447,SAOUHSC_02155,SAOUHSC_00707,SAOUHSC_03009,SAOUHSC_02608,SAOUHSC_02599,SAOUHSC_00034,SAOUHSC_01799,SAOUHSC…
GO:0019251	anaerobic cobalamin biosynthetic process		0.35735	1	382	2	1988	SAOUHSC_02685
GO:0034220	ion transmembrane transport		0.3574	11	382	48	1988	SAOUHSC_02622,SAOUHSC_01921,SAOUHSC_00569,SAOUHSC_02967,SAOUHSC_00965,SAOUHSC_02729,SAOUHSC_00261,SAOUHSC_01326,SAOUHSC_02923,SAOUHSC_02750,SAOUHSC_01450
GO:0016108	tetraterpenoid metabolic process		0.35956	4	382	14	1988	SAOUHSC_01278,SAOUHSC_00037,SAOUHSC_02684,SAOUHSC_01043
GO:0016109	tetraterpenoid biosynthetic process		0.35956	4	382	14	1988	SAOUHSC_00037,SAOUHSC_02684,SAOUHSC_01043,SAOUHSC_01278
GO:0016116	carotenoid metabolic process		0.35956	4	382	14	1988	SAOUHSC_00037,SAOUHSC_02684,SAOUHSC_01043,SAOUHSC_01278
GO:0016117	carotenoid biosynthetic process		0.35956	4	382	14	1988	SAOUHSC_00037,SAOUHSC_02684,SAOUHSC_01043,SAOUHSC_01278
GO:0006897	endocytosis		0.3607	1	382	2	1988	SAOUHSC_00233
GO:0001775	cell activation		0.36122	2	382	7	1988	SAOUHSC_01969,SAOUHSC_02182
GO:0007596	blood coagulation		0.36122	2	382	7	1988	SAOUHSC_01969,SAOUHSC_02182
GO:0007599	hemostasis		0.36122	2	382	7	1988	SAOUHSC_01969,SAOUHSC_02182
GO:0030168	platelet activation		0.36122	2	382	7	1988	SAOUHSC_02182,SAOUHSC_01969
GO:0050817	coagulation		0.36122	2	382	7	1988	SAOUHSC_02182,SAOUHSC_01969
GO:0050878	regulation of body fluid levels		0.36122	2	382	7	1988	SAOUHSC_02182,SAOUHSC_01969
GO:0016071	mRNA metabolic process		0.36213	3	382	11	1988	SAOUHSC_02990,SAOUHSC_00389,SAOUHSC_02933
GO:0060255	regulation of macromolecule metabolic process		0.36528	43	382	215	1988	SAOUHSC_00434,SAOUHSC_03046,SAOUHSC_00213,SAOUHSC_01134,SAOUHSC_01821,SAOUHSC_03015,SAOUHSC_02385,SAOUHSC_02867,SAOUHSC_02401,SAOUHSC_02964,SAOUHSC_00035,SAOUHSC_02125,SAOUHSC_00715,SAOUHSC_00819,SAOUHSC_02118,SAOUHSC_02675,SAOUHSC_03019,SAOUHSC_02990,SAOUHSC_01447,SAOUHSC_02155,SAOUHSC_03009,SAOUHSC_00707,SAOUHSC_02599,SAOUHSC_02608,SAOUHSC_00034,SAOUHSC_01799,SAOUHSC_00242,SAOUHSC_02784,SAOUHSC…
GO:0042221	response to chemical		0.37018	6	382	26	1988	SAOUHSC_00315,SAOUHSC_00330,SAOUHSC_02622,SAOUHSC_00135,SAOUHSC_02650,SAOUHSC_02797
GO:0009072	aromatic amino acid family metabolic process		0.37482	6	382	26	1988	SAOUHSC_03009,SAOUHSC_03013,SAOUHSC_01274,SAOUHSC_00855,SAOUHSC_03014,SAOUHSC_03011
GO:0031554	regulation of DNA-templated transcription, termination		0.37634	1	382	2	1988	SAOUHSC_03016
GO:0043244	regulation of protein complex disassembly		0.37634	1	382	2	1988	SAOUHSC_03016
GO:0032787	monocarboxylic acid metabolic process		0.377	13	382	57	1988	SAOUHSC_00196,SAOUHSC_02830,SAOUHSC_00086,SAOUHSC_01833,SAOUHSC_02877,SAOUHSC_01278,SAOUHSC_02849,SAOUHSC_02881,SAOUHSC_02403,SAOUHSC_00061,SAOUHSC_01043,SAOUHSC_02684,SAOUHSC_00608
GO:0017038	protein import		0.37869	2	382	6	1988	SAOUHSC_02985,SAOUHSC_02182
GO:0007606	sensory perception of chemical stimulus		0.38229	1	382	3	1988	SAOUHSC_00202
GO:0010605	negative regulation of macromolecule metabolic process		0.38646	4	382	17	1988	SAOUHSC_03046,SAOUHSC_00694,SAOUHSC_00035,SAOUHSC_02990
GO:0010629	negative regulation of gene expression		0.38646	4	382	17	1988	SAOUHSC_00694,SAOUHSC_00035,SAOUHSC_03046,SAOUHSC_02990
GO:0006355	regulation of transcription, DNA-templated		0.38655	40	382	202	1988	SAOUHSC_02862,SAOUHSC_03045,SAOUHSC_01997,SAOUHSC_00620,SAOUHSC_02011,SAOUHSC_00069,SAOUHSC_00291,SAOUHSC_03016,SAOUHSC_00694,SAOUHSC_00912,SAOUHSC_02754,SAOUHSC_01254,SAOUHSC_02784,SAOUHSC_00242,SAOUHSC_01378,SAOUHSC_03013,SAOUHSC_01274,SAOUHSC_01447,SAOUHSC_03019,SAOUHSC_02675,SAOUHSC_02608,SAOUHSC_00034,SAOUHSC_01799,SAOUHSC_02599,SAOUHSC_00707,SAOUHSC_03009,SAOUHSC_02155,SAOUHSC_02867,SAOUHSC…
GO:0051252	regulation of RNA metabolic process		0.38655	40	382	202	1988	SAOUHSC_02385,SAOUHSC_00434,SAOUHSC_03046,SAOUHSC_01134,SAOUHSC_00213,SAOUHSC_03015,SAOUHSC_02867,SAOUHSC_00035,SAOUHSC_02125,SAOUHSC_02401,SAOUHSC_02964,SAOUHSC_00819,SAOUHSC_00715,SAOUHSC_02675,SAOUHSC_03019,SAOUHSC_01447,SAOUHSC_03009,SAOUHSC_00707,SAOUHSC_02155,SAOUHSC_02608,SAOUHSC_00034,SAOUHSC_01799,SAOUHSC_02599,SAOUHSC_00242,SAOUHSC_02784,SAOUHSC_01254,SAOUHSC_03013,SAOUHSC_01274,SAOUHSC…
GO:1903506	regulation of nucleic acid-templated transcription		0.38655	40	382	202	1988	SAOUHSC_01274,SAOUHSC_03013,SAOUHSC_01378,SAOUHSC_00242,SAOUHSC_01254,SAOUHSC_02784,SAOUHSC_00912,SAOUHSC_02754,SAOUHSC_03016,SAOUHSC_00694,SAOUHSC_00069,SAOUHSC_00291,SAOUHSC_02011,SAOUHSC_00620,SAOUHSC_01997,SAOUHSC_03045,SAOUHSC_02862,SAOUHSC_02964,SAOUHSC_02401,SAOUHSC_02125,SAOUHSC_00035,SAOUHSC_00715,SAOUHSC_00819,SAOUHSC_01134,SAOUHSC_03046,SAOUHSC_03015,SAOUHSC_00213,SAOUHSC_00434,SAOUHSC…
GO:2001141	regulation of RNA biosynthetic process		0.38655	40	382	202	1988	SAOUHSC_00819,SAOUHSC_00715,SAOUHSC_00035,SAOUHSC_02125,SAOUHSC_02401,SAOUHSC_02964,SAOUHSC_02867,SAOUHSC_02385,SAOUHSC_00434,SAOUHSC_01134,SAOUHSC_03046,SAOUHSC_03015,SAOUHSC_00213,SAOUHSC_01799,SAOUHSC_02608,SAOUHSC_02599,SAOUHSC_00034,SAOUHSC_03009,SAOUHSC_00707,SAOUHSC_02155,SAOUHSC_01447,SAOUHSC_03019,SAOUHSC_02675,SAOUHSC_01378,SAOUHSC_03013,SAOUHSC_01274,SAOUHSC_02784,SAOUHSC_01254,SAOUHSC…
GO:0006886	intracellular protein transport		0.39401	9	382	40	1988	SAOUHSC_01397,SAOUHSC_01969,SAOUHSC_00912,SAOUHSC_02650,SAOUHSC_02862,SAOUHSC_02182,SAOUHSC_01394,SAOUHSC_01855,SAOUHSC_00619
GO:0080090	regulation of primary metabolic process		0.3943	41	382	208	1988	SAOUHSC_02754,SAOUHSC_00912,SAOUHSC_00694,SAOUHSC_03016,SAOUHSC_00291,SAOUHSC_00069,SAOUHSC_02011,SAOUHSC_00620,SAOUHSC_03045,SAOUHSC_01997,SAOUHSC_02862,SAOUHSC_01274,SAOUHSC_03013,SAOUHSC_01378,SAOUHSC_00242,SAOUHSC_02784,SAOUHSC_01254,SAOUHSC_02155,SAOUHSC_03009,SAOUHSC_00707,SAOUHSC_01799,SAOUHSC_02608,SAOUHSC_00034,SAOUHSC_02599,SAOUHSC_02118,SAOUHSC_02675,SAOUHSC_03019,SAOUHSC_01447,SAOUHSC…
GO:0019219	regulation of nucleobase-containing compound metabolic process		0.39787	40	382	203	1988	SAOUHSC_02675,SAOUHSC_03019,SAOUHSC_01447,SAOUHSC_02155,SAOUHSC_00707,SAOUHSC_03009,SAOUHSC_01799,SAOUHSC_02608,SAOUHSC_00034,SAOUHSC_02599,SAOUHSC_03046,SAOUHSC_01134,SAOUHSC_03015,SAOUHSC_00213,SAOUHSC_00434,SAOUHSC_02385,SAOUHSC_02867,SAOUHSC_02964,SAOUHSC_02401,SAOUHSC_02125,SAOUHSC_00035,SAOUHSC_00715,SAOUHSC_00819,SAOUHSC_00620,SAOUHSC_01997,SAOUHSC_03045,SAOUHSC_02862,SAOUHSC_00912,SAOUHSC…
GO:0030638	polyketide metabolic process		0.39988	1	382	2	1988	SAOUHSC_02582
GO:0030639	polyketide biosynthetic process		0.39988	1	382	2	1988	SAOUHSC_02582
GO:0009611	response to wounding		0.40011	3	382	13	1988	SAOUHSC_02047,SAOUHSC_02182,SAOUHSC_01969
GO:0042060	wound healing		0.40011	3	382	13	1988	SAOUHSC_01969,SAOUHSC_02182,SAOUHSC_02047
GO:0043933	macromolecular complex subunit organization		0.40266	8	382	39	1988	SAOUHSC_02321,SAOUHSC_00771,SAOUHSC_01969,SAOUHSC_03016,SAOUHSC_00707,SAOUHSC_00039,SAOUHSC_02182,SAOUHSC_01855
GO:0071822	protein complex subunit organization		0.40266	8	382	39	1988	SAOUHSC_01855,SAOUHSC_02182,SAOUHSC_00771,SAOUHSC_02321,SAOUHSC_03016,SAOUHSC_00707,SAOUHSC_00039,SAOUHSC_01969
GO:0006468	protein phosphorylation		0.40401	2	382	7	1988	SAOUHSC_01855,SAOUHSC_02908
GO:0006072	glycerol-3-phosphate metabolic process		0.40589	4	382	16	1988	SAOUHSC_00196,SAOUHSC_02830,SAOUHSC_02403,SAOUHSC_02877
GO:0046168	glycerol-3-phosphate catabolic process		0.40589	4	382	16	1988	SAOUHSC_02877,SAOUHSC_02403,SAOUHSC_00196,SAOUHSC_02830
GO:0052646	alditol phosphate metabolic process		0.40589	4	382	16	1988	SAOUHSC_02877,SAOUHSC_02403,SAOUHSC_02830,SAOUHSC_00196
GO:0048583	regulation of response to stimulus		0.40943	3	382	12	1988	SAOUHSC_01855,SAOUHSC_02650,SAOUHSC_02011
GO:0030031	cell projection assembly		0.41215	1	382	2	1988	SAOUHSC_02990
GO:0031344	regulation of cell projection organization		0.41215	1	382	2	1988	SAOUHSC_02990
GO:0044780	bacterial-type flagellum assembly		0.41215	1	382	2	1988	SAOUHSC_02990
GO:0044781	bacterial-type flagellum organization		0.41215	1	382	2	1988	SAOUHSC_02990
GO:0060491	regulation of cell projection assembly		0.41215	1	382	2	1988	SAOUHSC_02990
GO:1902115	regulation of organelle assembly		0.41215	1	382	2	1988	SAOUHSC_02990
GO:1902208	regulation of bacterial-type flagellum assembly		0.41215	1	382	2	1988	SAOUHSC_02990
GO:0098813	nuclear chromosome segregation		0.41316	2	382	7	1988	SAOUHSC_00704,SAOUHSC_00213
GO:0007059	chromosome segregation		0.41591	3	382	12	1988	SAOUHSC_00704,SAOUHSC_02401,SAOUHSC_00213
GO:0044707	single-multicellular organism process		0.416	5	382	23	1988	SAOUHSC_02797,SAOUHSC_00202,SAOUHSC_01855,SAOUHSC_01969,SAOUHSC_02182
GO:0000280	nuclear division		0.41856	1	382	3	1988	SAOUHSC_00704
GO:0007126	meiotic nuclear division		0.41856	1	382	3	1988	SAOUHSC_00704
GO:0007127	meiosis I		0.41856	1	382	3	1988	SAOUHSC_00704
GO:0051321	meiotic cell cycle		0.41856	1	382	3	1988	SAOUHSC_00704
GO:1903046	meiotic cell cycle process		0.41856	1	382	3	1988	SAOUHSC_00704
GO:0042886	amide transport		0.41905	15	382	70	1988	SAOUHSC_00035,SAOUHSC_00329,SAOUHSC_01969,SAOUHSC_00912,SAOUHSC_01378,SAOUHSC_01397,SAOUHSC_01394,SAOUHSC_01855,SAOUHSC_00619,SAOUHSC_02557,SAOUHSC_02182,SAOUHSC_02764,SAOUHSC_02985,SAOUHSC_02650,SAOUHSC_02862
GO:0006606	protein import into nucleus		0.4268	1	382	2	1988	SAOUHSC_02182
GO:0034504	protein localization to nucleus		0.4268	1	382	2	1988	SAOUHSC_02182
GO:0044744	protein targeting to nucleus		0.4268	1	382	2	1988	SAOUHSC_02182
GO:0051170	nuclear import		0.4268	1	382	2	1988	SAOUHSC_02182
GO:1902593	single-organism nuclear import		0.4268	1	382	2	1988	SAOUHSC_02182
GO:0006119	oxidative phosphorylation		0.42878	1	382	3	1988	SAOUHSC_02676
GO:0042773	ATP synthesis coupled electron transport		0.42878	1	382	3	1988	SAOUHSC_02676
GO:0043648	dicarboxylic acid metabolic process		0.42958	4	382	16	1988	SAOUHSC_02387,SAOUHSC_00855,SAOUHSC_01852,SAOUHSC_01397
GO:0006955	immune response		0.43083	2	382	4	1988	SAOUHSC_02897,SAOUHSC_01447
GO:0042440	pigment metabolic process		0.43116	9	382	39	1988	SAOUHSC_02684,SAOUHSC_01043,SAOUHSC_02922,SAOUHSC_00037,SAOUHSC_00661,SAOUHSC_02830,SAOUHSC_00946,SAOUHSC_02933,SAOUHSC_01278
GO:0061024	membrane organization		0.43119	5	382	21	1988	SAOUHSC_00233,SAOUHSC_01855,SAOUHSC_02182,SAOUHSC_00912,SAOUHSC_02862
GO:0006414	translational elongation		0.43213	1	382	3	1988	SAOUHSC_02118
GO:0015979	photosynthesis		0.43372	4	382	15	1988	SAOUHSC_02036,SAOUHSC_01447,SAOUHSC_00174,SAOUHSC_02973
GO:0002115	store-operated calcium entry		0.43471	1	382	3	1988	SAOUHSC_02973
GO:0010959	regulation of metal ion transport		0.43471	1	382	3	1988	SAOUHSC_02973
GO:0043269	regulation of ion transport		0.43471	1	382	3	1988	SAOUHSC_02973
GO:0051924	regulation of calcium ion transport		0.43471	1	382	3	1988	SAOUHSC_02973
GO:2001256	regulation of store-operated calcium entry		0.43471	1	382	3	1988	SAOUHSC_02973
GO:0006351	transcription, DNA-templated		0.43723	43	382	221	1988	SAOUHSC_02385,SAOUHSC_03046,SAOUHSC_00213,SAOUHSC_01134,SAOUHSC_03015,SAOUHSC_00434,SAOUHSC_02867,SAOUHSC_02125,SAOUHSC_00035,SAOUHSC_01095,SAOUHSC_02964,SAOUHSC_02401,SAOUHSC_00819,SAOUHSC_00715,SAOUHSC_02675,SAOUHSC_03019,SAOUHSC_01447,SAOUHSC_00707,SAOUHSC_03032,SAOUHSC_03009,SAOUHSC_02155,SAOUHSC_02608,SAOUHSC_01799,SAOUHSC_02599,SAOUHSC_00034,SAOUHSC_00242,SAOUHSC_01254,SAOUHSC_02784,SAOUHSC…
GO:0097659	nucleic acid-templated transcription		0.43723	43	382	221	1988	SAOUHSC_00291,SAOUHSC_02321,SAOUHSC_00069,SAOUHSC_02011,SAOUHSC_00912,SAOUHSC_02754,SAOUHSC_00694,SAOUHSC_03016,SAOUHSC_02862,SAOUHSC_00620,SAOUHSC_01997,SAOUHSC_03045,SAOUHSC_01378,SAOUHSC_01274,SAOUHSC_03013,SAOUHSC_02784,SAOUHSC_01254,SAOUHSC_00242,SAOUHSC_02608,SAOUHSC_01799,SAOUHSC_00034,SAOUHSC_02599,SAOUHSC_02155,SAOUHSC_03009,SAOUHSC_00707,SAOUHSC_03032,SAOUHSC_01447,SAOUHSC_03019,SAOUHSC…
GO:0006873	cellular ion homeostasis		0.43814	1	382	3	1988	SAOUHSC_02108
GO:0006875	cellular metal ion homeostasis		0.43814	1	382	3	1988	SAOUHSC_02108
GO:0030003	cellular cation homeostasis		0.43814	1	382	3	1988	SAOUHSC_02108
GO:0050801	ion homeostasis		0.43814	1	382	3	1988	SAOUHSC_02108
GO:0055065	metal ion homeostasis		0.43814	1	382	3	1988	SAOUHSC_02108
GO:0055080	cation homeostasis		0.43814	1	382	3	1988	SAOUHSC_02108
GO:0055082	cellular chemical homeostasis		0.43814	1	382	3	1988	SAOUHSC_02108
GO:0098771	inorganic ion homeostasis		0.43814	1	382	3	1988	SAOUHSC_02108
GO:0000278	mitotic cell cycle		0.43863	1	382	3	1988	SAOUHSC_03013
GO:0000281	mitotic cytokinesis		0.43863	1	382	3	1988	SAOUHSC_03013
GO:0000917	barrier septum assembly		0.43863	1	382	3	1988	SAOUHSC_03013
GO:0032506	cytokinetic process		0.43863	1	382	3	1988	SAOUHSC_03013
GO:0061640	cytoskeleton-dependent cytokinesis		0.43863	1	382	3	1988	SAOUHSC_03013
GO:0090529	cell septum assembly		0.43863	1	382	3	1988	SAOUHSC_03013
GO:1902410	mitotic cytokinetic process		0.43863	1	382	3	1988	SAOUHSC_03013
GO:1903047	mitotic cell cycle process		0.43863	1	382	3	1988	SAOUHSC_03013
GO:0009892	negative regulation of metabolic process		0.43878	4	382	18	1988	SAOUHSC_02990,SAOUHSC_03046,SAOUHSC_00694,SAOUHSC_00035
GO:0046039	GTP metabolic process		0.43924	1	382	3	1988	SAOUHSC_02542
GO:0019725	cellular homeostasis		0.44281	4	382	19	1988	SAOUHSC_00841,SAOUHSC_02108,SAOUHSC_01030,SAOUHSC_01043
GO:0006397	mRNA processing		0.44285	2	382	8	1988	SAOUHSC_02933,SAOUHSC_00389
GO:0019954	asexual reproduction		0.44955	1	382	3	1988	SAOUHSC_03013
GO:0015672	monovalent inorganic cation transport		0.45056	12	382	57	1988	SAOUHSC_00395,SAOUHSC_01110,SAOUHSC_02387,SAOUHSC_01354,SAOUHSC_00037,SAOUHSC_00965,SAOUHSC_01921,SAOUHSC_00949,SAOUHSC_02877,SAOUHSC_00086,SAOUHSC_00698,SAOUHSC_00946
GO:0042330	taxis		0.45509	2	382	7	1988	SAOUHSC_01854,SAOUHSC_02797
GO:0009877	nodulation		0.4569	1	382	3	1988	SAOUHSC_00464
GO:0010558	negative regulation of macromolecule biosynthetic process		0.45788	3	382	14	1988	SAOUHSC_03046,SAOUHSC_00035,SAOUHSC_00694
GO:0031324	negative regulation of cellular metabolic process		0.45788	3	382	14	1988	SAOUHSC_00035,SAOUHSC_00694,SAOUHSC_03046
GO:0031327	negative regulation of cellular biosynthetic process		0.45788	3	382	14	1988	SAOUHSC_00694,SAOUHSC_00035,SAOUHSC_03046
GO:0045892	negative regulation of transcription, DNA-templated		0.45788	3	382	14	1988	SAOUHSC_00694,SAOUHSC_00035,SAOUHSC_03046
GO:0045934	negative regulation of nucleobase-containing compound metabolic process		0.45788	3	382	14	1988	SAOUHSC_00035,SAOUHSC_00694,SAOUHSC_03046
GO:0051172	negative regulation of nitrogen compound metabolic process		0.45788	3	382	14	1988	SAOUHSC_03046,SAOUHSC_00694,SAOUHSC_00035
GO:0051253	negative regulation of RNA metabolic process		0.45788	3	382	14	1988	SAOUHSC_00694,SAOUHSC_00035,SAOUHSC_03046
GO:1902679	negative regulation of RNA biosynthetic process		0.45788	3	382	14	1988	SAOUHSC_03046,SAOUHSC_00035,SAOUHSC_00694
GO:1903507	negative regulation of nucleic acid-templated transcription		0.45788	3	382	14	1988	SAOUHSC_03046,SAOUHSC_00035,SAOUHSC_00694
GO:2000113	negative regulation of cellular macromolecule biosynthetic process		0.45788	3	382	14	1988	SAOUHSC_00694,SAOUHSC_00035,SAOUHSC_03046
GO:0016311	dephosphorylation		0.46083	1	382	3	1988	SAOUHSC_00691
GO:0009894	regulation of catabolic process		0.46091	1	382	3	1988	SAOUHSC_02044
GO:0009896	positive regulation of catabolic process		0.46091	1	382	3	1988	SAOUHSC_02044
GO:0010506	regulation of autophagy		0.46091	1	382	3	1988	SAOUHSC_02044
GO:0010508	positive regulation of autophagy		0.46091	1	382	3	1988	SAOUHSC_02044
GO:0031329	regulation of cellular catabolic process		0.46091	1	382	3	1988	SAOUHSC_02044
GO:0031331	positive regulation of cellular catabolic process		0.46091	1	382	3	1988	SAOUHSC_02044
GO:0040011	locomotion		0.46296	4	382	17	1988	SAOUHSC_01854,SAOUHSC_02797,SAOUHSC_02967,SAOUHSC_01855
GO:0051052	regulation of DNA metabolic process		0.46447	1	382	3	1988	SAOUHSC_02011
GO:0044265	cellular macromolecule catabolic process		0.46479	2	382	8	1988	SAOUHSC_02990,SAOUHSC_02607
GO:0051304	chromosome separation		0.46554	1	382	3	1988	SAOUHSC_02401
GO:0015698	inorganic anion transport		0.46556	2	382	8	1988	SAOUHSC_02722,SAOUHSC_00261
GO:0046907	intracellular transport		0.46664	10	382	48	1988	SAOUHSC_02650,SAOUHSC_02862,SAOUHSC_02182,SAOUHSC_00259,SAOUHSC_01855,SAOUHSC_01394,SAOUHSC_00619,SAOUHSC_01397,SAOUHSC_01969,SAOUHSC_00912
GO:0007034	vacuolar transport		0.46824	1	382	3	1988	SAOUHSC_00259
GO:0006551	leucine metabolic process		0.46889	1	382	3	1988	SAOUHSC_02285
GO:0009098	leucine biosynthetic process		0.46889	1	382	3	1988	SAOUHSC_02285
GO:0070925	organelle assembly		0.46999	2	382	8	1988	SAOUHSC_01855,SAOUHSC_02990
GO:0034613	cellular protein localization		0.47336	10	382	48	1988	SAOUHSC_02862,SAOUHSC_02650,SAOUHSC_00619,SAOUHSC_01855,SAOUHSC_01394,SAOUHSC_02182,SAOUHSC_01397,SAOUHSC_00039,SAOUHSC_00912,SAOUHSC_01969
GO:0070727	cellular macromolecule localization		0.47336	10	382	48	1988	SAOUHSC_02862,SAOUHSC_02650,SAOUHSC_00619,SAOUHSC_01394,SAOUHSC_01855,SAOUHSC_02182,SAOUHSC_01397,SAOUHSC_00039,SAOUHSC_00912,SAOUHSC_01969
GO:0006787	porphyrin-containing compound catabolic process		0.47396	1	382	3	1988	SAOUHSC_00661
GO:0015994	chlorophyll metabolic process		0.47396	1	382	3	1988	SAOUHSC_00661
GO:0015996	chlorophyll catabolic process		0.47396	1	382	3	1988	SAOUHSC_00661
GO:0033015	tetrapyrrole catabolic process		0.47396	1	382	3	1988	SAOUHSC_00661
GO:0046149	pigment catabolic process		0.47396	1	382	3	1988	SAOUHSC_00661
GO:0051187	cofactor catabolic process		0.47396	1	382	3	1988	SAOUHSC_00661
GO:0032774	RNA biosynthetic process		0.47635	44	382	229	1988	SAOUHSC_00912,SAOUHSC_02754,SAOUHSC_03016,SAOUHSC_00694,SAOUHSC_02321,SAOUHSC_00291,SAOUHSC_00069,SAOUHSC_02011,SAOUHSC_00620,SAOUHSC_01997,SAOUHSC_03045,SAOUHSC_02862,SAOUHSC_01274,SAOUHSC_03013,SAOUHSC_01378,SAOUHSC_00242,SAOUHSC_01254,SAOUHSC_02784,SAOUHSC_02155,SAOUHSC_03032,SAOUHSC_00707,SAOUHSC_03009,SAOUHSC_02608,SAOUHSC_00034,SAOUHSC_01799,SAOUHSC_02599,SAOUHSC_02675,SAOUHSC_03019,SAOUHSC…
GO:0044699	single-organism process		0.47857	194	382	975	1988	SAOUHSC_00792,SAOUHSC_02754,SAOUHSC_00855,SAOUHSC_01969,SAOUHSC_02877,SAOUHSC_03016,SAOUHSC_01921,SAOUHSC_02286,SAOUHSC_02321,SAOUHSC_02898,SAOUHSC_01709,SAOUHSC_01063,SAOUHSC_00315,SAOUHSC_00619,SAOUHSC_01320,SAOUHSC_02862,SAOUHSC_01012,SAOUHSC_02650,SAOUHSC_02685,SAOUHSC_00037,SAOUHSC_01450,SAOUHSC_02099,SAOUHSC_02247,SAOUHSC_01274,SAOUHSC_02881,SAOUHSC_00569,SAOUHSC_01378,SAOUHSC_00946,SAOUHSC…
GO:0033365	protein localization to organelle		0.48289	4	382	17	1988	SAOUHSC_02862,SAOUHSC_02182,SAOUHSC_00912,SAOUHSC_00039
GO:0033227	dsRNA transport		0.4877	2	382	9	1988	SAOUHSC_02650,SAOUHSC_02973
GO:0006081	cellular aldehyde metabolic process		0.48903	2	382	8	1988	SAOUHSC_02978,SAOUHSC_01012
GO:0006790	sulfur compound metabolic process		0.48983	8	382	39	1988	SAOUHSC_00851,SAOUHSC_01378,SAOUHSC_03009,SAOUHSC_00873,SAOUHSC_00199,SAOUHSC_00850,SAOUHSC_01394,SAOUHSC_00298
GO:0050789	regulation of biological process		0.49473	62	382	324	1988	SAOUHSC_02676,SAOUHSC_02867,SAOUHSC_00434,SAOUHSC_03046,SAOUHSC_03015,SAOUHSC_01134,SAOUHSC_01821,SAOUHSC_00213,SAOUHSC_02385,SAOUHSC_00898,SAOUHSC_00715,SAOUHSC_02777,SAOUHSC_00819,SAOUHSC_02401,SAOUHSC_02964,SAOUHSC_00035,SAOUHSC_02125,SAOUHSC_02990,SAOUHSC_01447,SAOUHSC_02118,SAOUHSC_02675,SAOUHSC_03019,SAOUHSC_00714,SAOUHSC_01855,SAOUHSC_02608,SAOUHSC_02599,SAOUHSC_01799,SAOUHSC_00034,SAOUHSC…
GO:0015833	peptide transport		0.49508	14	382	68	1988	SAOUHSC_02985,SAOUHSC_02764,SAOUHSC_02862,SAOUHSC_02650,SAOUHSC_00619,SAOUHSC_01394,SAOUHSC_01855,SAOUHSC_02182,SAOUHSC_01397,SAOUHSC_01378,SAOUHSC_00035,SAOUHSC_00329,SAOUHSC_00912,SAOUHSC_01969
GO:0046148	pigment biosynthetic process		0.49711	8	382	36	1988	SAOUHSC_01278,SAOUHSC_02933,SAOUHSC_02830,SAOUHSC_00946,SAOUHSC_00037,SAOUHSC_01043,SAOUHSC_02684,SAOUHSC_02922
GO:0006144	purine nucleobase metabolic process		0.49753	1	382	3	1988	SAOUHSC_02933
GO:0009113	purine nucleobase biosynthetic process		0.49753	1	382	3	1988	SAOUHSC_02933
GO:0002376	immune system process		0.49873	2	382	5	1988	SAOUHSC_02897,SAOUHSC_01447
GO:0003008	system process		0.49953	1	382	4	1988	SAOUHSC_00202
GO:0007600	sensory perception		0.49953	1	382	4	1988	SAOUHSC_00202
GO:0050877	neurological system process		0.49953	1	382	4	1988	SAOUHSC_00202
GO:0009060	aerobic respiration		0.50212	2	382	8	1988	SAOUHSC_02443,SAOUHSC_02288
GO:0022412	cellular process involved in reproduction in multicellular organism		0.50302	1	382	3	1988	SAOUHSC_00233
GO:0043414	macromolecule methylation		0.50344	4	382	19	1988	SAOUHSC_01821,SAOUHSC_01718,SAOUHSC_00464,SAOUHSC_01878
GO:0006694	steroid biosynthetic process		0.50429	4	382	18	1988	SAOUHSC_00086,SAOUHSC_01257,SAOUHSC_01596,SAOUHSC_02387
GO:0008202	steroid metabolic process		0.50429	4	382	18	1988	SAOUHSC_01257,SAOUHSC_02387,SAOUHSC_01596,SAOUHSC_00086
GO:0051649	establishment of localization in cell		0.5059	11	382	55	1988	SAOUHSC_00259,SAOUHSC_02182,SAOUHSC_00619,SAOUHSC_00233,SAOUHSC_01394,SAOUHSC_01855,SAOUHSC_02862,SAOUHSC_02650,SAOUHSC_00912,SAOUHSC_01969,SAOUHSC_01397
GO:0006928	movement of cell or subcellular component		0.50649	2	382	8	1988	SAOUHSC_01855,SAOUHSC_02797
GO:0007186	G-protein coupled receptor signaling pathway		0.51121	4	382	19	1988	SAOUHSC_02276,SAOUHSC_03019,SAOUHSC_00693,SAOUHSC_02754
GO:0050794	regulation of cellular process		0.51206	58	382	304	1988	SAOUHSC_01378,SAOUHSC_02719,SAOUHSC_01030,SAOUHSC_02287,SAOUHSC_01274,SAOUHSC_00841,SAOUHSC_03013,SAOUHSC_02044,SAOUHSC_01254,SAOUHSC_02784,SAOUHSC_00242,SAOUHSC_02182,SAOUHSC_01058,SAOUHSC_00069,SAOUHSC_00291,SAOUHSC_02011,SAOUHSC_01969,SAOUHSC_00912,SAOUHSC_02754,SAOUHSC_03016,SAOUHSC_00694,SAOUHSC_02862,SAOUHSC_02099,SAOUHSC_01043,SAOUHSC_00620,SAOUHSC_00693,SAOUHSC_03045,SAOUHSC_01997,SAOUHSC…
GO:0034622	cellular macromolecular complex assembly		0.51351	5	382	26	1988	SAOUHSC_00707,SAOUHSC_01855,SAOUHSC_01969,SAOUHSC_02182,SAOUHSC_02321
GO:0042737	drug catabolic process		0.51534	1	382	3	1988	SAOUHSC_00608
GO:0006098	pentose-phosphate shunt		0.51567	1	382	3	1988	SAOUHSC_02978
GO:0019682	glyceraldehyde-3-phosphate metabolic process		0.51567	1	382	3	1988	SAOUHSC_02978
GO:0009890	negative regulation of biosynthetic process		0.51675	3	382	15	1988	SAOUHSC_00694,SAOUHSC_00035,SAOUHSC_03046
GO:0015031	protein transport		0.51919	12	382	59	1988	SAOUHSC_02650,SAOUHSC_02862,SAOUHSC_02985,SAOUHSC_02182,SAOUHSC_01855,SAOUHSC_01394,SAOUHSC_00619,SAOUHSC_01397,SAOUHSC_01969,SAOUHSC_00912,SAOUHSC_00329,SAOUHSC_00035
GO:0015803	branched-chain amino acid transport		0.52156	1	382	3	1988	SAOUHSC_01411
GO:0045333	cellular respiration		0.52344	4	382	19	1988	SAOUHSC_02849,SAOUHSC_02443,SAOUHSC_02676,SAOUHSC_02288
GO:0030488	tRNA methylation		0.5236	1	382	4	1988	SAOUHSC_01878
GO:0008033	tRNA processing		0.52383	16	382	78	1988	SAOUHSC_00298,SAOUHSC_01311,SAOUHSC_02820,SAOUHSC_03019,SAOUHSC_01043,SAOUHSC_02684,SAOUHSC_02862,SAOUHSC_00464,SAOUHSC_03009,SAOUHSC_02877,SAOUHSC_00912,SAOUHSC_01878,SAOUHSC_02881,SAOUHSC_00039,SAOUHSC_01278,SAOUHSC_01718
GO:0051301	cell division		0.52469	2	382	9	1988	SAOUHSC_01063,SAOUHSC_03013
GO:0006402	mRNA catabolic process		0.53419	1	382	3	1988	SAOUHSC_02990
GO:0019385	methanogenesis, from acetate		0.53593	1	382	3	1988	SAOUHSC_02849
GO:0048285	organelle fission		0.53601	1	382	4	1988	SAOUHSC_00704
GO:0019748	secondary metabolic process		0.53678	3	382	13	1988	SAOUHSC_02582,SAOUHSC_02908,SAOUHSC_02434
GO:0006816	calcium ion transport		0.53715	1	382	4	1988	SAOUHSC_02973
GO:0006461	protein complex assembly		0.53716	6	382	33	1988	SAOUHSC_02321,SAOUHSC_02182,SAOUHSC_01969,SAOUHSC_00039,SAOUHSC_01855,SAOUHSC_00707
GO:0065003	macromolecular complex assembly		0.53716	6	382	33	1988	SAOUHSC_02321,SAOUHSC_02182,SAOUHSC_01969,SAOUHSC_00039,SAOUHSC_00707,SAOUHSC_01855
GO:0070271	protein complex biogenesis		0.53716	6	382	33	1988	SAOUHSC_02321,SAOUHSC_00039,SAOUHSC_01855,SAOUHSC_00707,SAOUHSC_02182,SAOUHSC_01969
GO:0048856	anatomical structure development		0.53988	4	382	20	1988	SAOUHSC_02797,SAOUHSC_02047,SAOUHSC_00469,SAOUHSC_01855
GO:0000226	microtubule cytoskeleton organization		0.54017	2	382	9	1988	SAOUHSC_00039,SAOUHSC_00213
GO:0006913	nucleocytoplasmic transport		0.54109	1	382	3	1988	SAOUHSC_02182
GO:0051169	nuclear transport		0.54109	1	382	3	1988	SAOUHSC_02182
GO:0034470	ncRNA processing		0.54175	18	382	90	1988	SAOUHSC_02709,SAOUHSC_00039,SAOUHSC_02881,SAOUHSC_01718,SAOUHSC_01278,SAOUHSC_01878,SAOUHSC_03009,SAOUHSC_00464,SAOUHSC_00912,SAOUHSC_02877,SAOUHSC_01043,SAOUHSC_02684,SAOUHSC_01680,SAOUHSC_02862,SAOUHSC_02820,SAOUHSC_01311,SAOUHSC_00298,SAOUHSC_03019
GO:1901700	response to oxygen-containing compound		0.54278	1	382	4	1988	SAOUHSC_02650
GO:0000921	septin ring assembly		0.54734	1	382	4	1988	SAOUHSC_01855
GO:0031106	septin ring organization		0.54734	1	382	4	1988	SAOUHSC_01855
GO:0032185	septin cytoskeleton organization		0.54734	1	382	4	1988	SAOUHSC_01855
GO:0008616	queuosine biosynthetic process		0.55014	1	382	4	1988	SAOUHSC_01264
GO:0046116	queuosine metabolic process		0.55014	1	382	4	1988	SAOUHSC_01264
GO:0009435	NAD biosynthetic process		0.5503	1	382	4	1988	SAOUHSC_03009
GO:0019674	NAD metabolic process		0.5503	1	382	4	1988	SAOUHSC_03009
GO:0001510	RNA methylation		0.55084	3	382	15	1988	SAOUHSC_01718,SAOUHSC_00464,SAOUHSC_01878
GO:0000154	rRNA modification		0.55136	2	382	9	1988	SAOUHSC_00464,SAOUHSC_01718
GO:0031167	rRNA methylation		0.55136	2	382	9	1988	SAOUHSC_00464,SAOUHSC_01718
GO:0000910	cytokinesis		0.55142	1	382	4	1988	SAOUHSC_03013
GO:0006364	rRNA processing		0.55324	4	382	21	1988	SAOUHSC_00464,SAOUHSC_01718,SAOUHSC_01680,SAOUHSC_02709
GO:0016072	rRNA metabolic process		0.55324	4	382	21	1988	SAOUHSC_00464,SAOUHSC_01718,SAOUHSC_01680,SAOUHSC_02709
GO:0006403	RNA localization		0.55503	2	382	10	1988	SAOUHSC_02650,SAOUHSC_02973
GO:0015931	nucleobase-containing compound transport		0.55503	2	382	10	1988	SAOUHSC_02650,SAOUHSC_02973
GO:0050657	nucleic acid transport		0.55503	2	382	10	1988	SAOUHSC_02650,SAOUHSC_02973
GO:0050658	RNA transport		0.55503	2	382	10	1988	SAOUHSC_02650,SAOUHSC_02973
GO:0051236	establishment of RNA localization		0.55503	2	382	10	1988	SAOUHSC_02650,SAOUHSC_02973
GO:0022904	respiratory electron transport chain		0.55599	1	382	4	1988	SAOUHSC_02676
GO:0009085	lysine biosynthetic process		0.55786	2	382	9	1988	SAOUHSC_02387,SAOUHSC_01397
GO:0009089	lysine biosynthetic process via diaminopimelate		0.55786	2	382	9	1988	SAOUHSC_02387,SAOUHSC_01397
GO:0046451	diaminopimelate metabolic process		0.55786	2	382	9	1988	SAOUHSC_01397,SAOUHSC_02387
GO:0048878	chemical homeostasis		0.55934	1	382	4	1988	SAOUHSC_02108
GO:0045454	cell redox homeostasis		0.56147	3	382	16	1988	SAOUHSC_01043,SAOUHSC_01030,SAOUHSC_00841
GO:0007275	multicellular organismal development		0.56391	2	382	9	1988	SAOUHSC_01855,SAOUHSC_02797
GO:0044255	cellular lipid metabolic process		0.56854	16	382	82	1988	SAOUHSC_02830,SAOUHSC_01278,SAOUHSC_01833,SAOUHSC_02403,SAOUHSC_02881,SAOUHSC_00061,SAOUHSC_01040,SAOUHSC_00196,SAOUHSC_00086,SAOUHSC_02877,SAOUHSC_02661,SAOUHSC_00037,SAOUHSC_02520,SAOUHSC_01043,SAOUHSC_02684,SAOUHSC_00619
GO:0051641	cellular localization		0.56976	12	382	63	1988	SAOUHSC_02182,SAOUHSC_00259,SAOUHSC_01394,SAOUHSC_01855,SAOUHSC_00233,SAOUHSC_00619,SAOUHSC_02650,SAOUHSC_02862,SAOUHSC_01969,SAOUHSC_00912,SAOUHSC_00039,SAOUHSC_01397
GO:0000377	RNA splicing, via transesterification reactions with bulged adenosine as nucleophile		0.57321	1	382	4	1988	SAOUHSC_02933
GO:0000398	mRNA splicing, via spliceosome		0.57321	1	382	4	1988	SAOUHSC_02933
GO:0071554	cell wall organization or biogenesis		0.5761	2	382	9	1988	SAOUHSC_01220,SAOUHSC_02696
GO:0009081	branched-chain amino acid metabolic process		0.57639	1	382	4	1988	SAOUHSC_02285
GO:0009082	branched-chain amino acid biosynthetic process		0.57639	1	382	4	1988	SAOUHSC_02285
GO:0008104	protein localization		0.57979	13	382	67	1988	SAOUHSC_01397,SAOUHSC_00035,SAOUHSC_00329,SAOUHSC_00039,SAOUHSC_00912,SAOUHSC_01969,SAOUHSC_02985,SAOUHSC_02862,SAOUHSC_02650,SAOUHSC_00619,SAOUHSC_01855,SAOUHSC_01394,SAOUHSC_02182
GO:0006415	translational termination		0.58105	1	382	4	1988	SAOUHSC_00771
GO:0043624	cellular protein complex disassembly		0.58105	1	382	4	1988	SAOUHSC_00771
GO:0019354	siroheme biosynthetic process		0.58694	5	382	24	1988	SAOUHSC_00946,SAOUHSC_02830,SAOUHSC_02922,SAOUHSC_02684,SAOUHSC_01043
GO:0046156	siroheme metabolic process		0.58694	5	382	24	1988	SAOUHSC_00946,SAOUHSC_02830,SAOUHSC_02922,SAOUHSC_02684,SAOUHSC_01043
GO:0006270	DNA replication initiation		0.58713	1	382	4	1988	SAOUHSC_02650
GO:0019953	sexual reproduction		0.58741	1	382	4	1988	SAOUHSC_00233
GO:0032504	multicellular organism reproduction		0.58741	1	382	4	1988	SAOUHSC_00233
GO:0044702	single organism reproductive process		0.58741	1	382	4	1988	SAOUHSC_00233
GO:0044703	multi-organism reproductive process		0.58741	1	382	4	1988	SAOUHSC_00233
GO:0009064	glutamine family amino acid metabolic process		0.58846	4	382	20	1988	SAOUHSC_01169,SAOUHSC_01012,SAOUHSC_00855,SAOUHSC_01287
GO:0048468	cell development		0.58938	1	382	4	1988	SAOUHSC_02797
GO:0006400	tRNA modification		0.58945	8	382	41	1988	SAOUHSC_03019,SAOUHSC_02820,SAOUHSC_01311,SAOUHSC_02862,SAOUHSC_01718,SAOUHSC_00912,SAOUHSC_00464,SAOUHSC_01878
GO:0009311	oligosaccharide metabolic process		0.59087	2	382	10	1988	SAOUHSC_01680,SAOUHSC_00464
GO:0009312	oligosaccharide biosynthetic process		0.59087	2	382	10	1988	SAOUHSC_00464,SAOUHSC_01680
GO:0009401	phosphoenolpyruvate-dependent sugar phosphotransferase system		0.59174	7	382	35	1988	SAOUHSC_02401,SAOUHSC_00174,SAOUHSC_02661,SAOUHSC_02841,SAOUHSC_00209,SAOUHSC_02400,SAOUHSC_00708
GO:0044802	single-organism membrane organization		0.59192	4	382	20	1988	SAOUHSC_02862,SAOUHSC_00912,SAOUHSC_00233,SAOUHSC_01855
GO:0006914	autophagy		0.59329	2	382	10	1988	SAOUHSC_02044,SAOUHSC_02182
GO:0007017	microtubule-based process		0.60426	2	382	10	1988	SAOUHSC_00039,SAOUHSC_00213
GO:0065007	biological regulation		0.60575	66	382	355	1988	SAOUHSC_02287,SAOUHSC_00841,SAOUHSC_02044,SAOUHSC_02784,SAOUHSC_00912,SAOUHSC_02011,SAOUHSC_00693,SAOUHSC_01997,SAOUHSC_02964,SAOUHSC_00035,SAOUHSC_01821,SAOUHSC_03015,SAOUHSC_02676,SAOUHSC_02867,SAOUHSC_02276,SAOUHSC_02155,SAOUHSC_00707,SAOUHSC_03009,SAOUHSC_02599,SAOUHSC_01799,SAOUHSC_02608,SAOUHSC_02675,SAOUHSC_03019,SAOUHSC_02118,SAOUHSC_00714,SAOUHSC_02710,SAOUHSC_01274,SAOUHSC_03013,SAOUHSC…
GO:0051156	glucose 6-phosphate metabolic process		0.61319	1	382	4	1988	SAOUHSC_02978
GO:0009617	response to bacterium		0.61391	1	382	5	1988	SAOUHSC_02029
GO:0042742	defense response to bacterium		0.61391	1	382	5	1988	SAOUHSC_02029
GO:0000270	peptidoglycan metabolic process		0.61808	2	382	9	1988	SAOUHSC_02696,SAOUHSC_01220
GO:0030203	glycosaminoglycan metabolic process		0.61808	2	382	9	1988	SAOUHSC_02696,SAOUHSC_01220
GO:0048869	cellular developmental process		0.61882	2	382	10	1988	SAOUHSC_00469,SAOUHSC_02797
GO:0042254	ribosome biogenesis		0.62265	4	382	23	1988	SAOUHSC_00464,SAOUHSC_01718,SAOUHSC_01680,SAOUHSC_02709
GO:0035821	modification of morphology or physiology of other organism		0.62383	3	382	16	1988	SAOUHSC_02708,SAOUHSC_02710,SAOUHSC_02709
GO:0007005	mitochondrion organization		0.62429	1	382	5	1988	SAOUHSC_01855
GO:0033036	macromolecule localization		0.62445	15	382	80	1988	SAOUHSC_02973,SAOUHSC_00039,SAOUHSC_00329,SAOUHSC_00035,SAOUHSC_01969,SAOUHSC_00912,SAOUHSC_01397,SAOUHSC_01394,SAOUHSC_01855,SAOUHSC_00619,SAOUHSC_02182,SAOUHSC_02982,SAOUHSC_02985,SAOUHSC_02650,SAOUHSC_02862
GO:0048870	cell motility		0.62537	1	382	4	1988	SAOUHSC_01855
GO:0051674	localization of cell		0.62537	1	382	4	1988	SAOUHSC_01855
GO:0006353	DNA-templated transcription, termination		0.62644	1	382	4	1988	SAOUHSC_03016
GO:0006396	RNA processing		0.62687	21	382	111	1988	SAOUHSC_02877,SAOUHSC_00912,SAOUHSC_00464,SAOUHSC_02933,SAOUHSC_03009,SAOUHSC_01878,SAOUHSC_03019,SAOUHSC_01248,SAOUHSC_00298,SAOUHSC_01311,SAOUHSC_02820,SAOUHSC_02862,SAOUHSC_00389,SAOUHSC_01680,SAOUHSC_02684,SAOUHSC_01043,SAOUHSC_01278,SAOUHSC_01718,SAOUHSC_02881,SAOUHSC_00039,SAOUHSC_02709
GO:0044767	single-organism developmental process		0.62724	4	382	22	1988	SAOUHSC_02797,SAOUHSC_02047,SAOUHSC_00469,SAOUHSC_01855
GO:0033013	tetrapyrrole metabolic process		0.62835	9	382	47	1988	SAOUHSC_02832,SAOUHSC_00661,SAOUHSC_00946,SAOUHSC_02830,SAOUHSC_02922,SAOUHSC_01043,SAOUHSC_02684,SAOUHSC_01012,SAOUHSC_02685
GO:0007049	cell cycle		0.6284	5	382	28	1988	SAOUHSC_00039,SAOUHSC_03013,SAOUHSC_00704,SAOUHSC_02401,SAOUHSC_00213
GO:0048522	positive regulation of cellular process		0.63061	2	382	11	1988	SAOUHSC_00707,SAOUHSC_02044
GO:0032259	methylation		0.63204	4	382	22	1988	SAOUHSC_01821,SAOUHSC_01718,SAOUHSC_00464,SAOUHSC_01878
GO:0045184	establishment of protein localization		0.63679	12	382	64	1988	SAOUHSC_00035,SAOUHSC_00329,SAOUHSC_00912,SAOUHSC_01969,SAOUHSC_01397,SAOUHSC_00619,SAOUHSC_01855,SAOUHSC_01394,SAOUHSC_02182,SAOUHSC_02985,SAOUHSC_02862,SAOUHSC_02650
GO:0009066	aspartate family amino acid metabolic process		0.63794	3	382	16	1988	SAOUHSC_01397,SAOUHSC_00608,SAOUHSC_02387
GO:1902582	single-organism intracellular transport		0.63835	5	382	27	1988	SAOUHSC_00259,SAOUHSC_02182,SAOUHSC_00912,SAOUHSC_01855,SAOUHSC_02862
GO:0006188	IMP biosynthetic process		0.64076	1	382	5	1988	SAOUHSC_02126
GO:0046040	IMP metabolic process		0.64076	1	382	5	1988	SAOUHSC_02126
GO:0072594	establishment of protein localization to organelle		0.64344	3	382	15	1988	SAOUHSC_02182,SAOUHSC_00912,SAOUHSC_02862
GO:0009607	response to biotic stimulus		0.64401	3	382	17	1988	SAOUHSC_01274,SAOUHSC_02029,SAOUHSC_03009
GO:0042816	vitamin B6 metabolic process		0.64471	1	382	5	1988	SAOUHSC_01012
GO:0042819	vitamin B6 biosynthetic process		0.64471	1	382	5	1988	SAOUHSC_01012
GO:0042822	pyridoxal phosphate metabolic process		0.64471	1	382	5	1988	SAOUHSC_01012
GO:0042823	pyridoxal phosphate biosynthetic process		0.64471	1	382	5	1988	SAOUHSC_01012
GO:0046184	aldehyde biosynthetic process		0.64471	1	382	5	1988	SAOUHSC_01012
GO:0006071	glycerol metabolic process		0.6448	1	382	5	1988	SAOUHSC_00656
GO:0019400	alditol metabolic process		0.6448	1	382	5	1988	SAOUHSC_00656
GO:0019751	polyol metabolic process		0.6448	1	382	5	1988	SAOUHSC_00656
GO:0006778	porphyrin-containing compound metabolic process		0.65005	6	382	31	1988	SAOUHSC_00661,SAOUHSC_02922,SAOUHSC_02684,SAOUHSC_01043,SAOUHSC_00946,SAOUHSC_02830
GO:0044764	multi-organism cellular process		0.65039	11	382	62	1988	SAOUHSC_02708,SAOUHSC_02710,SAOUHSC_00636,SAOUHSC_00606,SAOUHSC_00961,SAOUHSC_02182,SAOUHSC_01385,SAOUHSC_02709,SAOUHSC_02321,SAOUHSC_02967,SAOUHSC_01899
GO:0000375	RNA splicing, via transesterification reactions		0.65145	1	382	5	1988	SAOUHSC_02933
GO:0008380	RNA splicing		0.65145	1	382	5	1988	SAOUHSC_02933
GO:0006772	thiamine metabolic process		0.65498	2	382	11	1988	SAOUHSC_03009,SAOUHSC_00298
GO:0009228	thiamine biosynthetic process		0.65498	2	382	11	1988	SAOUHSC_03009,SAOUHSC_00298
GO:0042723	thiamine-containing compound metabolic process		0.65498	2	382	11	1988	SAOUHSC_00298,SAOUHSC_03009
GO:0042724	thiamine-containing compound biosynthetic process		0.65498	2	382	11	1988	SAOUHSC_03009,SAOUHSC_00298
GO:0019083	viral transcription		0.65511	1	382	5	1988	SAOUHSC_01385
GO:0006783	heme biosynthetic process		0.66018	5	382	26	1988	SAOUHSC_02684,SAOUHSC_01043,SAOUHSC_02922,SAOUHSC_02830,SAOUHSC_00946
GO:0042168	heme metabolic process		0.66018	5	382	26	1988	SAOUHSC_02830,SAOUHSC_00946,SAOUHSC_02684,SAOUHSC_01043,SAOUHSC_02922
GO:0048731	system development		0.66039	1	382	5	1988	SAOUHSC_02797
GO:0006401	RNA catabolic process		0.66121	1	382	5	1988	SAOUHSC_02990
GO:0006720	isoprenoid metabolic process		0.66179	5	382	26	1988	SAOUHSC_01040,SAOUHSC_01278,SAOUHSC_00037,SAOUHSC_02684,SAOUHSC_01043
GO:0008299	isoprenoid biosynthetic process		0.66179	5	382	26	1988	SAOUHSC_00037,SAOUHSC_01043,SAOUHSC_02684,SAOUHSC_01040,SAOUHSC_01278
GO:0008652	cellular amino acid biosynthetic process		0.66195	12	382	66	1988	SAOUHSC_01397,SAOUHSC_03011,SAOUHSC_01274,SAOUHSC_00855,SAOUHSC_03013,SAOUHSC_03009,SAOUHSC_02285,SAOUHSC_03014,SAOUHSC_01845,SAOUHSC_01287,SAOUHSC_02387,SAOUHSC_01395
GO:0072528	pyrimidine-containing compound biosynthetic process		0.66348	3	382	17	1988	SAOUHSC_01394,SAOUHSC_00298,SAOUHSC_03009
GO:0022613	ribonucleoprotein complex biogenesis		0.66441	4	382	24	1988	SAOUHSC_00464,SAOUHSC_01718,SAOUHSC_01680,SAOUHSC_02709
GO:0065008	regulation of biological quality		0.66451	11	382	64	1988	SAOUHSC_02710,SAOUHSC_02708,SAOUHSC_01043,SAOUHSC_02182,SAOUHSC_02118,SAOUHSC_02709,SAOUHSC_01030,SAOUHSC_01969,SAOUHSC_00841,SAOUHSC_00707,SAOUHSC_02108
GO:0009084	glutamine family amino acid biosynthetic process		0.66765	2	382	10	1988	SAOUHSC_01287,SAOUHSC_00855
GO:0048518	positive regulation of biological process		0.67012	2	382	12	1988	SAOUHSC_02044,SAOUHSC_00707
GO:1901607	alpha-amino acid biosynthetic process		0.67151	11	382	61	1988	SAOUHSC_00855,SAOUHSC_01274,SAOUHSC_03013,SAOUHSC_03009,SAOUHSC_01397,SAOUHSC_03011,SAOUHSC_03014,SAOUHSC_01845,SAOUHSC_01287,SAOUHSC_02387,SAOUHSC_02285
GO:0031099	regeneration		0.67262	1	382	6	1988	SAOUHSC_02047
GO:0042246	tissue regeneration		0.67262	1	382	6	1988	SAOUHSC_02047
GO:0048589	developmental growth		0.67262	1	382	6	1988	SAOUHSC_02047
GO:2000026	regulation of multicellular organismal development		0.67338	1	382	5	1988	SAOUHSC_01855
GO:0006022	aminoglycan metabolic process		0.67356	2	382	10	1988	SAOUHSC_02696,SAOUHSC_01220
GO:0009653	anatomical structure morphogenesis		0.67356	2	382	11	1988	SAOUHSC_00469,SAOUHSC_02797
GO:0006605	protein targeting		0.67454	3	382	16	1988	SAOUHSC_02862,SAOUHSC_00912,SAOUHSC_02182
GO:0098542	defense response to other organism		0.67645	1	382	6	1988	SAOUHSC_02029
GO:0071840	cellular component organization or biogenesis		0.67719	25	382	140	1988	SAOUHSC_02321,SAOUHSC_01220,SAOUHSC_00771,SAOUHSC_01969,SAOUHSC_00912,SAOUHSC_03016,SAOUHSC_00707,SAOUHSC_00464,SAOUHSC_00704,SAOUHSC_00873,SAOUHSC_02990,SAOUHSC_02862,SAOUHSC_01680,SAOUHSC_02696,SAOUHSC_01855,SAOUHSC_00233,SAOUHSC_02709,SAOUHSC_00851,SAOUHSC_02797,SAOUHSC_01718,SAOUHSC_03013,SAOUHSC_00039,SAOUHSC_00850,SAOUHSC_00213,SAOUHSC_02182
GO:0048646	anatomical structure formation involved in morphogenesis		0.67919	1	382	5	1988	SAOUHSC_00469
GO:1901615	organic hydroxy compound metabolic process		0.68404	2	382	12	1988	SAOUHSC_00656,SAOUHSC_01012
GO:0002949	tRNA threonylcarbamoyladenosine modification		0.68592	5	382	27	1988	SAOUHSC_02862,SAOUHSC_03019,SAOUHSC_00912,SAOUHSC_01311,SAOUHSC_02820
GO:0070525	tRNA threonylcarbamoyladenosine metabolic process		0.68592	5	382	27	1988	SAOUHSC_02820,SAOUHSC_01311,SAOUHSC_00912,SAOUHSC_03019,SAOUHSC_02862
GO:0006629	lipid metabolic process		0.68881	20	382	109	1988	SAOUHSC_02520,SAOUHSC_00037,SAOUHSC_01043,SAOUHSC_02684,SAOUHSC_00619,SAOUHSC_00196,SAOUHSC_00661,SAOUHSC_00086,SAOUHSC_02661,SAOUHSC_02877,SAOUHSC_00061,SAOUHSC_01596,SAOUHSC_01040,SAOUHSC_02387,SAOUHSC_01257,SAOUHSC_02830,SAOUHSC_01833,SAOUHSC_01278,SAOUHSC_02881,SAOUHSC_02403
GO:1901605	alpha-amino acid metabolic process		0.68939	14	382	79	1988	SAOUHSC_01169,SAOUHSC_01397,SAOUHSC_03011,SAOUHSC_00855,SAOUHSC_01274,SAOUHSC_03013,SAOUHSC_03009,SAOUHSC_01012,SAOUHSC_02285,SAOUHSC_01845,SAOUHSC_03014,SAOUHSC_01287,SAOUHSC_02387,SAOUHSC_00608
GO:0033014	tetrapyrrole biosynthetic process		0.69263	8	382	44	1988	SAOUHSC_02922,SAOUHSC_02684,SAOUHSC_01043,SAOUHSC_01012,SAOUHSC_02685,SAOUHSC_00946,SAOUHSC_02830,SAOUHSC_02832
GO:0006643	membrane lipid metabolic process		0.69356	3	382	18	1988	SAOUHSC_00619,SAOUHSC_02661,SAOUHSC_02520
GO:0006817	phosphate ion transport		0.69631	1	382	6	1988	SAOUHSC_02722
GO:0006304	DNA modification		0.69749	2	382	11	1988	SAOUHSC_00398,SAOUHSC_01821
GO:0006284	base-excision repair		0.70346	1	382	6	1988	SAOUHSC_00612
GO:0019752	carboxylic acid metabolic process		0.70655	35	382	185	1988	SAOUHSC_00086,SAOUHSC_02968,SAOUHSC_00855,SAOUHSC_02877,SAOUHSC_01825,SAOUHSC_02288,SAOUHSC_01012,SAOUHSC_01043,SAOUHSC_01395,SAOUHSC_01320,SAOUHSC_01274,SAOUHSC_02881,SAOUHSC_03013,SAOUHSC_01128,SAOUHSC_00061,SAOUHSC_03014,SAOUHSC_01397,SAOUHSC_00196,SAOUHSC_03009,SAOUHSC_02849,SAOUHSC_01852,SAOUHSC_02684,SAOUHSC_02285,SAOUHSC_01287,SAOUHSC_01169,SAOUHSC_02830,SAOUHSC_03011,SAOUHSC_00009,SAOUHSC…
GO:0009893	positive regulation of metabolic process		0.71084	1	382	6	1988	SAOUHSC_02044
GO:0031325	positive regulation of cellular metabolic process		0.71084	1	382	6	1988	SAOUHSC_02044
GO:0043436	oxoacid metabolic process		0.71636	35	382	186	1988	SAOUHSC_00196,SAOUHSC_01397,SAOUHSC_01852,SAOUHSC_02849,SAOUHSC_03009,SAOUHSC_02285,SAOUHSC_02684,SAOUHSC_01287,SAOUHSC_03011,SAOUHSC_02830,SAOUHSC_01169,SAOUHSC_02403,SAOUHSC_01278,SAOUHSC_01833,SAOUHSC_00009,SAOUHSC_01166,SAOUHSC_00608,SAOUHSC_01845,SAOUHSC_02387,SAOUHSC_00086,SAOUHSC_00855,SAOUHSC_02968,SAOUHSC_02877,SAOUHSC_01043,SAOUHSC_02288,SAOUHSC_01012,SAOUHSC_01825,SAOUHSC_01320,SAOUHSC…
GO:0006612	protein targeting to membrane		0.71837	2	382	11	1988	SAOUHSC_00912,SAOUHSC_02862
GO:0006613	cotranslational protein targeting to membrane		0.71837	2	382	11	1988	SAOUHSC_00912,SAOUHSC_02862
GO:0006614	SRP-dependent cotranslational protein targeting to membrane		0.71837	2	382	11	1988	SAOUHSC_00912,SAOUHSC_02862
GO:0045047	protein targeting to ER		0.71837	2	382	11	1988	SAOUHSC_02862,SAOUHSC_00912
GO:0070972	protein localization to endoplasmic reticulum		0.71837	2	382	11	1988	SAOUHSC_00912,SAOUHSC_02862
GO:0072599	establishment of protein localization to endoplasmic reticulum		0.71837	2	382	11	1988	SAOUHSC_00912,SAOUHSC_02862
GO:0006979	response to oxidative stress		0.71989	1	382	7	1988	SAOUHSC_02650
GO:0016482	cytoplasmic transport		0.72292	3	382	17	1988	SAOUHSC_02182,SAOUHSC_00912,SAOUHSC_02862
GO:0052126	movement in host environment		0.7234	1	382	6	1988	SAOUHSC_02967
GO:0052192	movement in environment of other organism involved in symbiotic interaction		0.7234	1	382	6	1988	SAOUHSC_02967
GO:0009063	cellular amino acid catabolic process		0.72436	1	382	6	1988	SAOUHSC_00608
GO:1901606	alpha-amino acid catabolic process		0.72436	1	382	6	1988	SAOUHSC_00608
GO:0009237	siderophore metabolic process		0.72502	1	382	5	1988	SAOUHSC_02434
GO:0019290	siderophore biosynthetic process		0.72502	1	382	5	1988	SAOUHSC_02434
GO:0000902	cell morphogenesis		0.72675	1	382	6	1988	SAOUHSC_02797
GO:0032989	cellular component morphogenesis		0.72675	1	382	6	1988	SAOUHSC_02797
GO:0040007	growth		0.72686	1	382	7	1988	SAOUHSC_02047
GO:0006779	porphyrin-containing compound biosynthetic process		0.72961	5	382	28	1988	SAOUHSC_00946,SAOUHSC_02830,SAOUHSC_02922,SAOUHSC_02684,SAOUHSC_01043
GO:0016070	RNA metabolic process		0.73556	67	382	368	1988	SAOUHSC_02784,SAOUHSC_02011,SAOUHSC_01878,SAOUHSC_00464,SAOUHSC_00912,SAOUHSC_00636,SAOUHSC_01997,SAOUHSC_00035,SAOUHSC_01095,SAOUHSC_01718,SAOUHSC_01278,SAOUHSC_02964,SAOUHSC_02867,SAOUHSC_01385,SAOUHSC_03015,SAOUHSC_02599,SAOUHSC_01799,SAOUHSC_02608,SAOUHSC_03009,SAOUHSC_00707,SAOUHSC_02155,SAOUHSC_01680,SAOUHSC_00389,SAOUHSC_02675,SAOUHSC_03019,SAOUHSC_01378,SAOUHSC_02709,SAOUHSC_02881,SAOUHSC…
GO:0009888	tissue development		0.73559	1	382	7	1988	SAOUHSC_02047
GO:1901136	carbohydrate derivative catabolic process		0.73861	4	382	24	1988	SAOUHSC_02830,SAOUHSC_00196,SAOUHSC_02877,SAOUHSC_02403
GO:0008608	attachment of spindle microtubules to kinetochore		0.74191	1	382	6	1988	SAOUHSC_00213
GO:0034453	microtubule anchoring		0.74191	1	382	6	1988	SAOUHSC_00213
GO:0006082	organic acid metabolic process		0.74247	35	382	188	1988	SAOUHSC_00086,SAOUHSC_00855,SAOUHSC_02877,SAOUHSC_02968,SAOUHSC_01825,SAOUHSC_01012,SAOUHSC_02288,SAOUHSC_01043,SAOUHSC_01395,SAOUHSC_01320,SAOUHSC_01274,SAOUHSC_03013,SAOUHSC_02881,SAOUHSC_01128,SAOUHSC_00061,SAOUHSC_03014,SAOUHSC_00196,SAOUHSC_01397,SAOUHSC_03009,SAOUHSC_02849,SAOUHSC_01852,SAOUHSC_02684,SAOUHSC_02285,SAOUHSC_01287,SAOUHSC_01169,SAOUHSC_02830,SAOUHSC_03011,SAOUHSC_00009,SAOUHSC…
GO:0048193	Golgi vesicle transport		0.74271	1	382	7	1988	SAOUHSC_01855
GO:0006099	tricarboxylic acid cycle		0.74308	1	382	6	1988	SAOUHSC_02288
GO:0006101	citrate metabolic process		0.74308	1	382	6	1988	SAOUHSC_02288
GO:0016485	protein processing		0.74514	2	382	13	1988	SAOUHSC_02161,SAOUHSC_02171
GO:0006568	tryptophan metabolic process		0.74764	1	382	7	1988	SAOUHSC_03009
GO:0006586	indolalkylamine metabolic process		0.74764	1	382	7	1988	SAOUHSC_03009
GO:0042430	indole-containing compound metabolic process		0.74764	1	382	7	1988	SAOUHSC_03009
GO:0006739	NADP metabolic process		0.74774	1	382	6	1988	SAOUHSC_02978
GO:0006305	DNA alkylation		0.75167	1	382	6	1988	SAOUHSC_01821
GO:0006306	DNA methylation		0.75167	1	382	6	1988	SAOUHSC_01821
GO:0040029	regulation of gene expression, epigenetic		0.75167	1	382	6	1988	SAOUHSC_01821
GO:0044728	DNA methylation or demethylation		0.75167	1	382	6	1988	SAOUHSC_01821
GO:0006766	vitamin metabolic process		0.75262	5	382	32	1988	SAOUHSC_01012,SAOUHSC_02685,SAOUHSC_03009,SAOUHSC_00298,SAOUHSC_02832
GO:0006767	water-soluble vitamin metabolic process		0.75262	5	382	32	1988	SAOUHSC_01012,SAOUHSC_02685,SAOUHSC_02832,SAOUHSC_03009,SAOUHSC_00298
GO:0009110	vitamin biosynthetic process		0.75262	5	382	32	1988	SAOUHSC_01012,SAOUHSC_02685,SAOUHSC_03009,SAOUHSC_00298,SAOUHSC_02832
GO:0042364	water-soluble vitamin biosynthetic process		0.75262	5	382	32	1988	SAOUHSC_02685,SAOUHSC_01012,SAOUHSC_02832,SAOUHSC_00298,SAOUHSC_03009
GO:0007165	signal transduction		0.75381	18	382	102	1988	SAOUHSC_02287,SAOUHSC_00898,SAOUHSC_00715,SAOUHSC_02182,SAOUHSC_01058,SAOUHSC_02676,SAOUHSC_02754,SAOUHSC_00912,SAOUHSC_01969,SAOUHSC_02276,SAOUHSC_01799,SAOUHSC_03019,SAOUHSC_00693,SAOUHSC_02675,SAOUHSC_00714,SAOUHSC_01855,SAOUHSC_02862,SAOUHSC_02099
GO:0023052	signaling		0.75381	18	382	102	1988	SAOUHSC_02182,SAOUHSC_01058,SAOUHSC_02676,SAOUHSC_02287,SAOUHSC_00898,SAOUHSC_00715,SAOUHSC_03019,SAOUHSC_02675,SAOUHSC_00693,SAOUHSC_01855,SAOUHSC_00714,SAOUHSC_02862,SAOUHSC_02099,SAOUHSC_02754,SAOUHSC_00912,SAOUHSC_01969,SAOUHSC_02276,SAOUHSC_01799
GO:0044700	single organism signaling		0.75381	18	382	102	1988	SAOUHSC_01058,SAOUHSC_02182,SAOUHSC_02676,SAOUHSC_02287,SAOUHSC_00898,SAOUHSC_00715,SAOUHSC_01855,SAOUHSC_00714,SAOUHSC_03019,SAOUHSC_02675,SAOUHSC_00693,SAOUHSC_02099,SAOUHSC_02862,SAOUHSC_02754,SAOUHSC_00912,SAOUHSC_01969,SAOUHSC_02276,SAOUHSC_01799
GO:0032940	secretion by cell		0.75416	1	382	7	1988	SAOUHSC_00233
GO:0046903	secretion		0.75416	1	382	7	1988	SAOUHSC_00233
GO:0006935	chemotaxis		0.75679	1	382	6	1988	SAOUHSC_02797
GO:0044550	secondary metabolite biosynthetic process		0.75817	2	382	12	1988	SAOUHSC_02434,SAOUHSC_02582
GO:0016043	cellular component organization		0.75834	19	382	112	1988	SAOUHSC_00704,SAOUHSC_00707,SAOUHSC_03016,SAOUHSC_01969,SAOUHSC_00912,SAOUHSC_00771,SAOUHSC_02321,SAOUHSC_01855,SAOUHSC_00233,SAOUHSC_00873,SAOUHSC_02990,SAOUHSC_02862,SAOUHSC_03013,SAOUHSC_00039,SAOUHSC_02797,SAOUHSC_00851,SAOUHSC_00213,SAOUHSC_02182,SAOUHSC_00850
GO:0044272	sulfur compound biosynthetic process		0.76124	3	382	20	1988	SAOUHSC_03009,SAOUHSC_01394,SAOUHSC_00298
GO:0006066	alcohol metabolic process		0.76252	1	382	7	1988	SAOUHSC_00656
GO:0051239	regulation of multicellular organismal process		0.76295	1	382	7	1988	SAOUHSC_01855
GO:0009112	nucleobase metabolic process		0.77136	1	382	7	1988	SAOUHSC_02933
GO:0046112	nucleobase biosynthetic process		0.77136	1	382	7	1988	SAOUHSC_02933
GO:0006040	amino sugar metabolic process		0.77464	2	382	13	1988	SAOUHSC_03009,SAOUHSC_00298
GO:1901068	guanosine-containing compound metabolic process		0.7749	1	382	7	1988	SAOUHSC_02542
GO:0019184	nonribosomal peptide biosynthetic process		0.77518	1	382	6	1988	SAOUHSC_02434
GO:0006536	glutamate metabolic process		0.77566	1	382	6	1988	SAOUHSC_00855
GO:0006537	glutamate biosynthetic process		0.77566	1	382	6	1988	SAOUHSC_00855
GO:0043650	dicarboxylic acid biosynthetic process		0.77566	1	382	6	1988	SAOUHSC_00855
GO:0051186	cofactor metabolic process		0.77808	20	382	115	1988	SAOUHSC_01012,SAOUHSC_02685,SAOUHSC_00873,SAOUHSC_02922,SAOUHSC_02684,SAOUHSC_01043,SAOUHSC_03009,SAOUHSC_02434,SAOUHSC_00661,SAOUHSC_01845,SAOUHSC_02978,SAOUHSC_01394,SAOUHSC_00850,SAOUHSC_00199,SAOUHSC_02832,SAOUHSC_00946,SAOUHSC_02542,SAOUHSC_00851,SAOUHSC_00637,SAOUHSC_02830
GO:0006869	lipid transport		0.7789	1	382	7	1988	SAOUHSC_01855
GO:0009061	anaerobic respiration		0.77905	1	382	7	1988	SAOUHSC_02849
GO:0015947	methane metabolic process		0.77905	1	382	7	1988	SAOUHSC_02849
GO:0015948	methanogenesis		0.77905	1	382	7	1988	SAOUHSC_02849
GO:0015975	energy derivation by oxidation of reduced inorganic compounds		0.77905	1	382	7	1988	SAOUHSC_02849
GO:0043446	cellular alkane metabolic process		0.77905	1	382	7	1988	SAOUHSC_02849
GO:0043447	alkane biosynthetic process		0.77905	1	382	7	1988	SAOUHSC_02849
GO:0050793	regulation of developmental process		0.78076	1	382	7	1988	SAOUHSC_01855
GO:0051604	protein maturation		0.78221	2	382	14	1988	SAOUHSC_02161,SAOUHSC_02171
GO:0006261	DNA-dependent DNA replication		0.78355	1	382	7	1988	SAOUHSC_02650
GO:0022900	electron transport chain		0.78374	1	382	8	1988	SAOUHSC_02676
GO:0007154	cell communication		0.78391	19	382	110	1988	SAOUHSC_01799,SAOUHSC_02276,SAOUHSC_01969,SAOUHSC_02754,SAOUHSC_00912,SAOUHSC_02099,SAOUHSC_02862,SAOUHSC_01855,SAOUHSC_00714,SAOUHSC_03019,SAOUHSC_00693,SAOUHSC_02675,SAOUHSC_00715,SAOUHSC_00898,SAOUHSC_02287,SAOUHSC_00961,SAOUHSC_02676,SAOUHSC_01058,SAOUHSC_02182
GO:0009605	response to external stimulus		0.78841	4	382	27	1988	SAOUHSC_01854,SAOUHSC_00961,SAOUHSC_02797,SAOUHSC_02029
GO:0009067	aspartate family amino acid biosynthetic process		0.78867	2	382	14	1988	SAOUHSC_01397,SAOUHSC_02387
GO:0016054	organic acid catabolic process		0.79405	1	382	7	1988	SAOUHSC_00608
GO:0046395	carboxylic acid catabolic process		0.79405	1	382	7	1988	SAOUHSC_00608
GO:0009451	RNA modification		0.79646	9	382	55	1988	SAOUHSC_03019,SAOUHSC_02820,SAOUHSC_01311,SAOUHSC_02862,SAOUHSC_00912,SAOUHSC_01718,SAOUHSC_01679,SAOUHSC_00464,SAOUHSC_01878
GO:0007264	small GTPase mediated signal transduction		0.7995	3	382	19	1988	SAOUHSC_02862,SAOUHSC_00912,SAOUHSC_01058
GO:0019438	aromatic compound biosynthetic process		0.80002	63	382	355	1988	SAOUHSC_00035,SAOUHSC_01095,SAOUHSC_00965,SAOUHSC_02125,SAOUHSC_02401,SAOUHSC_02964,SAOUHSC_00819,SAOUHSC_03011,SAOUHSC_02830,SAOUHSC_00715,SAOUHSC_02385,SAOUHSC_01385,SAOUHSC_00434,SAOUHSC_01134,SAOUHSC_03046,SAOUHSC_03015,SAOUHSC_01845,SAOUHSC_00213,SAOUHSC_02867,SAOUHSC_03009,SAOUHSC_03032,SAOUHSC_00707,SAOUHSC_02155,SAOUHSC_02126,SAOUHSC_02599,SAOUHSC_02608,SAOUHSC_00034,SAOUHSC_01799,SAOUHSC…
GO:0032324	molybdopterin cofactor biosynthetic process		0.80406	2	382	15	1988	SAOUHSC_00637,SAOUHSC_02542
GO:0043545	molybdopterin cofactor metabolic process		0.80406	2	382	15	1988	SAOUHSC_02542,SAOUHSC_00637
GO:0051189	prosthetic group metabolic process		0.80406	2	382	15	1988	SAOUHSC_02542,SAOUHSC_00637
GO:1901617	organic hydroxy compound biosynthetic process		0.80426	1	382	8	1988	SAOUHSC_01012
GO:0009452	7-methylguanosine RNA capping		0.80804	1	382	8	1988	SAOUHSC_01718
GO:0036260	RNA capping		0.80804	1	382	8	1988	SAOUHSC_01718
GO:0010876	lipid localization		0.81138	1	382	8	1988	SAOUHSC_01855
GO:0000160	phosphorelay signal transduction system		0.81343	5	382	34	1988	SAOUHSC_02675,SAOUHSC_02099,SAOUHSC_02676,SAOUHSC_00715,SAOUHSC_00898
GO:0042592	homeostatic process		0.81405	4	382	29	1988	SAOUHSC_01030,SAOUHSC_01043,SAOUHSC_00841,SAOUHSC_02108
GO:0006508	proteolysis		0.81436	10	382	63	1988	SAOUHSC_02161,SAOUHSC_02171,SAOUHSC_02824,SAOUHSC_02751,SAOUHSC_00661,SAOUHSC_00720,SAOUHSC_00985,SAOUHSC_00937,SAOUHSC_02155,SAOUHSC_00646
GO:0072527	pyrimidine-containing compound metabolic process		0.82167	3	382	22	1988	SAOUHSC_03009,SAOUHSC_00298,SAOUHSC_01394
GO:0072350	tricarboxylic acid metabolic process		0.82629	1	382	8	1988	SAOUHSC_02288
GO:0018130	heterocycle biosynthetic process		0.82926	65	382	371	1988	SAOUHSC_02011,SAOUHSC_00912,SAOUHSC_01997,SAOUHSC_02832,SAOUHSC_02784,SAOUHSC_01394,SAOUHSC_01799,SAOUHSC_02608,SAOUHSC_02599,SAOUHSC_02155,SAOUHSC_00707,SAOUHSC_03009,SAOUHSC_02922,SAOUHSC_03019,SAOUHSC_02675,SAOUHSC_00019,SAOUHSC_00637,SAOUHSC_02964,SAOUHSC_00965,SAOUHSC_00035,SAOUHSC_01095,SAOUHSC_02867,SAOUHSC_03015,SAOUHSC_01385,SAOUHSC_02321,SAOUHSC_00291,SAOUHSC_00069,SAOUHSC_00855,SAOUHSC…
GO:1901362	organic cyclic compound biosynthetic process		0.83237	69	382	392	1988	SAOUHSC_01799,SAOUHSC_02599,SAOUHSC_02608,SAOUHSC_02155,SAOUHSC_00707,SAOUHSC_03009,SAOUHSC_02922,SAOUHSC_02675,SAOUHSC_03019,SAOUHSC_00019,SAOUHSC_00637,SAOUHSC_02964,SAOUHSC_00965,SAOUHSC_00035,SAOUHSC_01095,SAOUHSC_02867,SAOUHSC_01596,SAOUHSC_02387,SAOUHSC_03015,SAOUHSC_01385,SAOUHSC_02011,SAOUHSC_00912,SAOUHSC_01997,SAOUHSC_02832,SAOUHSC_02784,SAOUHSC_01394,SAOUHSC_01257,SAOUHSC_00034,SAOUHSC…
GO:1902580	single-organism cellular localization		0.83553	3	382	21	1988	SAOUHSC_02862,SAOUHSC_02182,SAOUHSC_00912
GO:0009966	regulation of signal transduction		0.83613	1	382	8	1988	SAOUHSC_01855
GO:0010646	regulation of cell communication		0.83613	1	382	8	1988	SAOUHSC_01855
GO:0023051	regulation of signaling		0.83613	1	382	8	1988	SAOUHSC_01855
GO:0031668	cellular response to extracellular stimulus		0.84266	1	382	9	1988	SAOUHSC_00961
GO:0071496	cellular response to external stimulus		0.84266	1	382	9	1988	SAOUHSC_00961
GO:0006091	generation of precursor metabolites and energy		0.84669	5	382	36	1988	SAOUHSC_02849,SAOUHSC_00608,SAOUHSC_02288,SAOUHSC_02676,SAOUHSC_02443
GO:0044403	symbiosis, encompassing mutualism through parasitism		0.85365	7	382	49	1988	SAOUHSC_00636,SAOUHSC_02321,SAOUHSC_00464,SAOUHSC_01385,SAOUHSC_02967,SAOUHSC_01899,SAOUHSC_02182
GO:0033865	nucleoside bisphosphate metabolic process		0.85619	1	382	9	1988	SAOUHSC_00199
GO:0033875	ribonucleoside bisphosphate metabolic process		0.85619	1	382	9	1988	SAOUHSC_00199
GO:0034032	purine nucleoside bisphosphate metabolic process		0.85619	1	382	9	1988	SAOUHSC_00199
GO:0034654	nucleobase-containing compound biosynthetic process		0.85696	48	382	284	1988	SAOUHSC_01447,SAOUHSC_00019,SAOUHSC_02675,SAOUHSC_03019,SAOUHSC_02608,SAOUHSC_00034,SAOUHSC_01799,SAOUHSC_02599,SAOUHSC_00707,SAOUHSC_03032,SAOUHSC_03009,SAOUHSC_02155,SAOUHSC_02126,SAOUHSC_02867,SAOUHSC_01385,SAOUHSC_02385,SAOUHSC_00213,SAOUHSC_03046,SAOUHSC_01134,SAOUHSC_03015,SAOUHSC_00434,SAOUHSC_00819,SAOUHSC_00715,SAOUHSC_02125,SAOUHSC_00965,SAOUHSC_00035,SAOUHSC_01095,SAOUHSC_02964,SAOUHSC…
GO:0034660	ncRNA metabolic process		0.85725	20	382	118	1988	SAOUHSC_02820,SAOUHSC_01311,SAOUHSC_00298,SAOUHSC_03019,SAOUHSC_01043,SAOUHSC_02684,SAOUHSC_01680,SAOUHSC_02862,SAOUHSC_03009,SAOUHSC_00464,SAOUHSC_00912,SAOUHSC_02877,SAOUHSC_01878,SAOUHSC_03014,SAOUHSC_00039,SAOUHSC_02881,SAOUHSC_01718,SAOUHSC_01278,SAOUHSC_00009,SAOUHSC_02709
GO:0072524	pyridine-containing compound metabolic process		0.85792	3	382	23	1988	SAOUHSC_01012,SAOUHSC_02978,SAOUHSC_03009
GO:0009057	macromolecule catabolic process		0.858	2	382	16	1988	SAOUHSC_02607,SAOUHSC_02990
GO:0006399	tRNA metabolic process		0.85862	18	382	106	1988	SAOUHSC_01278,SAOUHSC_00009,SAOUHSC_01718,SAOUHSC_02881,SAOUHSC_00039,SAOUHSC_03014,SAOUHSC_01878,SAOUHSC_02877,SAOUHSC_00912,SAOUHSC_00464,SAOUHSC_03009,SAOUHSC_02862,SAOUHSC_02684,SAOUHSC_01043,SAOUHSC_03019,SAOUHSC_00298,SAOUHSC_02820,SAOUHSC_01311
GO:0044763	single-organism cellular process		0.86044	134	382	719	1988	SAOUHSC_02622,SAOUHSC_02661,SAOUHSC_01852,SAOUHSC_00704,SAOUHSC_02750,SAOUHSC_02990,SAOUHSC_01447,SAOUHSC_02684,SAOUHSC_02401,SAOUHSC_00009,SAOUHSC_00039,SAOUHSC_00898,SAOUHSC_02830,SAOUHSC_00715,SAOUHSC_02542,SAOUHSC_01845,SAOUHSC_00608,SAOUHSC_02754,SAOUHSC_00855,SAOUHSC_01969,SAOUHSC_02877,SAOUHSC_03016,SAOUHSC_01921,SAOUHSC_01063,SAOUHSC_00315,SAOUHSC_00619,SAOUHSC_01320,SAOUHSC_02862,SAOUHSC…
GO:0016051	carbohydrate biosynthetic process		0.86379	4	382	30	1988	SAOUHSC_02722,SAOUHSC_01680,SAOUHSC_00464,SAOUHSC_01852
GO:0009991	response to extracellular stimulus		0.8679	1	382	10	1988	SAOUHSC_00961
GO:1901565	organonitrogen compound catabolic process		0.86928	2	382	17	1988	SAOUHSC_00608,SAOUHSC_00661
GO:0043207	response to external biotic stimulus		0.8712	1	382	10	1988	SAOUHSC_02029
GO:0051707	response to other organism		0.8712	1	382	10	1988	SAOUHSC_02029
GO:0016032	viral process		0.874	6	382	44	1988	SAOUHSC_00636,SAOUHSC_02321,SAOUHSC_01385,SAOUHSC_02967,SAOUHSC_01899,SAOUHSC_02182
GO:0006281	DNA repair		0.87533	11	382	71	1988	SAOUHSC_00477,SAOUHSC_02011,SAOUHSC_00612,SAOUHSC_01273,SAOUHSC_02276,SAOUHSC_02754,SAOUHSC_00912,SAOUHSC_00748,SAOUHSC_02862,SAOUHSC_01311,SAOUHSC_03019
GO:0006974	cellular response to DNA damage stimulus		0.87533	11	382	71	1988	SAOUHSC_03019,SAOUHSC_01311,SAOUHSC_02862,SAOUHSC_00748,SAOUHSC_00912,SAOUHSC_02754,SAOUHSC_02276,SAOUHSC_01273,SAOUHSC_00612,SAOUHSC_00477,SAOUHSC_02011
GO:0006520	cellular amino acid metabolic process		0.88383	21	382	128	1988	SAOUHSC_01395,SAOUHSC_01320,SAOUHSC_01287,SAOUHSC_02285,SAOUHSC_01825,SAOUHSC_01012,SAOUHSC_03009,SAOUHSC_02968,SAOUHSC_00855,SAOUHSC_01397,SAOUHSC_00608,SAOUHSC_03014,SAOUHSC_02387,SAOUHSC_01845,SAOUHSC_01166,SAOUHSC_03013,SAOUHSC_01128,SAOUHSC_01274,SAOUHSC_00009,SAOUHSC_03011,SAOUHSC_01169
GO:0044282	small molecule catabolic process		0.88583	1	382	10	1988	SAOUHSC_00608
GO:0070838	divalent metal ion transport		0.88717	3	382	24	1988	SAOUHSC_01058,SAOUHSC_02973,SAOUHSC_02864
GO:0072511	divalent inorganic cation transport		0.88717	3	382	24	1988	SAOUHSC_01058,SAOUHSC_02973,SAOUHSC_02864
GO:0000103	sulfate assimilation		0.88813	1	382	10	1988	SAOUHSC_01378
GO:0006352	DNA-templated transcription, initiation		0.89516	3	382	29	1988	SAOUHSC_02401,SAOUHSC_02675,SAOUHSC_01095
GO:0072521	purine-containing compound metabolic process		0.89532	7	382	51	1988	SAOUHSC_00965,SAOUHSC_02933,SAOUHSC_02126,SAOUHSC_00019,SAOUHSC_02676,SAOUHSC_00199,SAOUHSC_02542
GO:0015988	energy coupled proton transmembrane transport, against electrochemical gradient		0.89797	1	382	11	1988	SAOUHSC_01921
GO:0015991	ATP hydrolysis coupled proton transport		0.89797	1	382	11	1988	SAOUHSC_01921
GO:0006733	oxidoreduction coenzyme metabolic process		0.89918	2	382	18	1988	SAOUHSC_03009,SAOUHSC_02978
GO:0019362	pyridine nucleotide metabolic process		0.89918	2	382	18	1988	SAOUHSC_02978,SAOUHSC_03009
GO:0046496	nicotinamide nucleotide metabolic process		0.89918	2	382	18	1988	SAOUHSC_02978,SAOUHSC_03009
GO:0006505	GPI anchor metabolic process		0.89938	1	382	11	1988	SAOUHSC_00619
GO:0033554	cellular response to stress		0.90118	11	382	74	1988	SAOUHSC_00612,SAOUHSC_00477,SAOUHSC_02011,SAOUHSC_02276,SAOUHSC_02754,SAOUHSC_00912,SAOUHSC_01273,SAOUHSC_00748,SAOUHSC_02862,SAOUHSC_03019,SAOUHSC_01311
GO:0035556	intracellular signal transduction		0.9021	8	382	57	1988	SAOUHSC_00898,SAOUHSC_00715,SAOUHSC_00912,SAOUHSC_02862,SAOUHSC_02676,SAOUHSC_02099,SAOUHSC_02675,SAOUHSC_01058
GO:0043412	macromolecule modification		0.90271	14	382	93	1988	SAOUHSC_00069,SAOUHSC_01878,SAOUHSC_00912,SAOUHSC_01718,SAOUHSC_00464,SAOUHSC_00398,SAOUHSC_01679,SAOUHSC_02862,SAOUHSC_01821,SAOUHSC_03019,SAOUHSC_01855,SAOUHSC_02820,SAOUHSC_01311,SAOUHSC_02908
GO:0072657	protein localization to membrane		0.90786	2	382	18	1988	SAOUHSC_00912,SAOUHSC_02862
GO:0090150	establishment of protein localization to membrane		0.90786	2	382	18	1988	SAOUHSC_02862,SAOUHSC_00912
GO:0016310	phosphorylation		0.90825	3	382	26	1988	SAOUHSC_01855,SAOUHSC_02908,SAOUHSC_02676
GO:0006163	purine nucleotide metabolic process		0.9097	6	382	46	1988	SAOUHSC_02126,SAOUHSC_00019,SAOUHSC_00965,SAOUHSC_00199,SAOUHSC_02542,SAOUHSC_02676
GO:0015985	energy coupled proton transport, down electrochemical gradient		0.91049	1	382	11	1988	SAOUHSC_00965
GO:0015986	ATP synthesis coupled proton transport		0.91049	1	382	11	1988	SAOUHSC_00965
GO:0009132	nucleoside diphosphate metabolic process		0.91207	1	382	11	1988	SAOUHSC_00743
GO:0006952	defense response		0.91411	1	382	13	1988	SAOUHSC_02029
GO:0009396	folic acid-containing compound biosynthetic process		0.91434	1	382	11	1988	SAOUHSC_01845
GO:0042559	pteridine-containing compound biosynthetic process		0.91434	1	382	11	1988	SAOUHSC_01845
GO:0006826	iron ion transport		0.91642	2	382	18	1988	SAOUHSC_02864,SAOUHSC_01058
GO:0015684	ferrous iron transport		0.91642	2	382	18	1988	SAOUHSC_02864,SAOUHSC_01058
GO:0010467	gene expression		0.91812	71	382	427	1988	SAOUHSC_02784,SAOUHSC_00464,SAOUHSC_00912,SAOUHSC_01878,SAOUHSC_02011,SAOUHSC_01208,SAOUHSC_01997,SAOUHSC_00035,SAOUHSC_01095,SAOUHSC_01718,SAOUHSC_02964,SAOUHSC_01278,SAOUHSC_01385,SAOUHSC_01821,SAOUHSC_03015,SAOUHSC_02161,SAOUHSC_02867,SAOUHSC_03009,SAOUHSC_00707,SAOUHSC_02155,SAOUHSC_00771,SAOUHSC_02608,SAOUHSC_02599,SAOUHSC_01799,SAOUHSC_02118,SAOUHSC_03019,SAOUHSC_02675,SAOUHSC_01680,SAOUHSC…
GO:0019058	viral life cycle		0.91841	3	382	27	1988	SAOUHSC_02321,SAOUHSC_02182,SAOUHSC_01385
GO:0050896	response to stimulus		0.91931	39	382	238	1988	SAOUHSC_02099,SAOUHSC_02862,SAOUHSC_02650,SAOUHSC_00315,SAOUHSC_00693,SAOUHSC_02897,SAOUHSC_02011,SAOUHSC_00912,SAOUHSC_02754,SAOUHSC_01969,SAOUHSC_00961,SAOUHSC_00748,SAOUHSC_01058,SAOUHSC_02029,SAOUHSC_02182,SAOUHSC_02797,SAOUHSC_01819,SAOUHSC_00612,SAOUHSC_01274,SAOUHSC_02287,SAOUHSC_01854,SAOUHSC_01447,SAOUHSC_01311,SAOUHSC_01855,SAOUHSC_00714,SAOUHSC_03019,SAOUHSC_02675,SAOUHSC_00135,SAOUHSC…
GO:0019693	ribose phosphate metabolic process		0.92054	6	382	47	1988	SAOUHSC_00199,SAOUHSC_02542,SAOUHSC_02676,SAOUHSC_02978,SAOUHSC_00965,SAOUHSC_02126
GO:0009056	catabolic process		0.9206	10	382	71	1988	SAOUHSC_02403,SAOUHSC_02877,SAOUHSC_00661,SAOUHSC_02830,SAOUHSC_00196,SAOUHSC_02607,SAOUHSC_00608,SAOUHSC_02182,SAOUHSC_02044,SAOUHSC_02990
GO:0006576	cellular biogenic amine metabolic process		0.92166	2	382	20	1988	SAOUHSC_02152,SAOUHSC_03009
GO:0009308	amine metabolic process		0.92166	2	382	20	1988	SAOUHSC_02152,SAOUHSC_03009
GO:0044106	cellular amine metabolic process		0.92166	2	382	20	1988	SAOUHSC_03009,SAOUHSC_02152
GO:0072525	pyridine-containing compound biosynthetic process		0.92172	2	382	20	1988	SAOUHSC_01012,SAOUHSC_03009
GO:0046434	organophosphate catabolic process		0.92598	4	382	33	1988	SAOUHSC_02403,SAOUHSC_02877,SAOUHSC_00196,SAOUHSC_02830
GO:0000271	polysaccharide biosynthetic process		0.92638	1	382	12	1988	SAOUHSC_02722
GO:0006464	cellular protein modification process		0.92712	4	382	36	1988	SAOUHSC_00069,SAOUHSC_02908,SAOUHSC_01855,SAOUHSC_01718
GO:0036211	protein modification process		0.92712	4	382	36	1988	SAOUHSC_00069,SAOUHSC_01718,SAOUHSC_01855,SAOUHSC_02908
GO:0008610	lipid biosynthetic process		0.92724	9	382	66	1988	SAOUHSC_01596,SAOUHSC_01040,SAOUHSC_02387,SAOUHSC_01257,SAOUHSC_00037,SAOUHSC_02684,SAOUHSC_01043,SAOUHSC_01278,SAOUHSC_00086
GO:0006760	folic acid-containing compound metabolic process		0.92771	1	382	12	1988	SAOUHSC_01845
GO:0098660	inorganic ion transmembrane transport		0.92975	3	382	28	1988	SAOUHSC_00965,SAOUHSC_01921,SAOUHSC_00261
GO:0009144	purine nucleoside triphosphate metabolic process		0.93226	3	382	28	1988	SAOUHSC_00965,SAOUHSC_02542,SAOUHSC_02676
GO:0009199	ribonucleoside triphosphate metabolic process		0.93226	3	382	28	1988	SAOUHSC_00965,SAOUHSC_02676,SAOUHSC_02542
GO:0009205	purine ribonucleoside triphosphate metabolic process		0.93226	3	382	28	1988	SAOUHSC_00965,SAOUHSC_02676,SAOUHSC_02542
GO:0006777	Mo-molybdopterin cofactor biosynthetic process		0.93465	1	382	13	1988	SAOUHSC_00637
GO:0019720	Mo-molybdopterin cofactor metabolic process		0.93465	1	382	13	1988	SAOUHSC_00637
GO:0016053	organic acid biosynthetic process		0.93856	12	382	87	1988	SAOUHSC_03011,SAOUHSC_01397,SAOUHSC_03009,SAOUHSC_03013,SAOUHSC_01274,SAOUHSC_00855,SAOUHSC_02285,SAOUHSC_01395,SAOUHSC_02387,SAOUHSC_03014,SAOUHSC_01845,SAOUHSC_01287
GO:0046394	carboxylic acid biosynthetic process		0.93856	12	382	87	1988	SAOUHSC_01397,SAOUHSC_03011,SAOUHSC_01274,SAOUHSC_00855,SAOUHSC_03013,SAOUHSC_03009,SAOUHSC_02285,SAOUHSC_03014,SAOUHSC_01287,SAOUHSC_01845,SAOUHSC_02387,SAOUHSC_01395
GO:0006950	response to stress		0.94032	17	382	121	1988	SAOUHSC_02862,SAOUHSC_02650,SAOUHSC_01311,SAOUHSC_03019,SAOUHSC_02047,SAOUHSC_00477,SAOUHSC_02011,SAOUHSC_01273,SAOUHSC_02754,SAOUHSC_00912,SAOUHSC_02276,SAOUHSC_01969,SAOUHSC_00748,SAOUHSC_02029,SAOUHSC_02182,SAOUHSC_01819,SAOUHSC_00612
GO:1901575	organic substance catabolic process		0.94087	8	382	61	1988	SAOUHSC_02990,SAOUHSC_00608,SAOUHSC_02607,SAOUHSC_00196,SAOUHSC_02830,SAOUHSC_00661,SAOUHSC_02877,SAOUHSC_02403
GO:0042558	pteridine-containing compound metabolic process		0.94146	1	382	13	1988	SAOUHSC_01845
GO:0006818	hydrogen transport		0.94341	2	382	22	1988	SAOUHSC_00965,SAOUHSC_01921
GO:0015992	proton transport		0.94341	2	382	22	1988	SAOUHSC_00965,SAOUHSC_01921
GO:1902600	hydrogen ion transmembrane transport		0.94341	2	382	22	1988	SAOUHSC_01921,SAOUHSC_00965
GO:0019439	aromatic compound catabolic process		0.9462	3	382	29	1988	SAOUHSC_02607,SAOUHSC_02990,SAOUHSC_00661
GO:0046700	heterocycle catabolic process		0.9462	3	382	29	1988	SAOUHSC_02990,SAOUHSC_02607,SAOUHSC_00661
GO:1901361	organic cyclic compound catabolic process		0.9462	3	382	29	1988	SAOUHSC_02990,SAOUHSC_02607,SAOUHSC_00661
GO:0051188	cofactor biosynthetic process		0.94645	14	382	99	1988	SAOUHSC_01845,SAOUHSC_01394,SAOUHSC_01012,SAOUHSC_02685,SAOUHSC_02922,SAOUHSC_02684,SAOUHSC_01043,SAOUHSC_02832,SAOUHSC_03009,SAOUHSC_02434,SAOUHSC_00946,SAOUHSC_02542,SAOUHSC_02830,SAOUHSC_00637
GO:0006664	glycolipid metabolic process		0.94651	1	382	14	1988	SAOUHSC_00619
GO:0009150	purine ribonucleotide metabolic process		0.94798	5	382	44	1988	SAOUHSC_02676,SAOUHSC_00199,SAOUHSC_02542,SAOUHSC_00965,SAOUHSC_02126
GO:0009259	ribonucleotide metabolic process		0.94798	5	382	44	1988	SAOUHSC_00965,SAOUHSC_02126,SAOUHSC_00199,SAOUHSC_02542,SAOUHSC_02676
GO:0009141	nucleoside triphosphate metabolic process		0.94846	3	382	30	1988	SAOUHSC_02676,SAOUHSC_02542,SAOUHSC_00965
GO:0006996	organelle organization		0.94872	6	382	50	1988	SAOUHSC_02990,SAOUHSC_00039,SAOUHSC_00704,SAOUHSC_00707,SAOUHSC_01855,SAOUHSC_00213
GO:0017144	drug metabolic process		0.95149	10	382	77	1988	SAOUHSC_03009,SAOUHSC_02849,SAOUHSC_00965,SAOUHSC_02832,SAOUHSC_02685,SAOUHSC_01012,SAOUHSC_02288,SAOUHSC_02676,SAOUHSC_00608,SAOUHSC_00298
GO:0006732	coenzyme metabolic process		0.95154	8	382	65	1988	SAOUHSC_02978,SAOUHSC_01394,SAOUHSC_01845,SAOUHSC_01012,SAOUHSC_00199,SAOUHSC_03009,SAOUHSC_02542,SAOUHSC_00637
GO:0005976	polysaccharide metabolic process		0.95172	1	382	14	1988	SAOUHSC_02722
GO:0006650	glycerophospholipid metabolic process		0.9518	1	382	15	1988	SAOUHSC_00619
GO:0046486	glycerolipid metabolic process		0.9518	1	382	15	1988	SAOUHSC_00619
GO:0046488	phosphatidylinositol metabolic process		0.9518	1	382	15	1988	SAOUHSC_00619
GO:0044248	cellular catabolic process		0.95232	6	382	51	1988	SAOUHSC_00608,SAOUHSC_02182,SAOUHSC_00661,SAOUHSC_02044,SAOUHSC_02990,SAOUHSC_02607
GO:0044270	cellular nitrogen compound catabolic process		0.95237	3	382	30	1988	SAOUHSC_02607,SAOUHSC_02990,SAOUHSC_00661
GO:0019080	viral gene expression		0.95461	1	382	14	1988	SAOUHSC_01385
GO:0044033	multi-organism metabolic process		0.95461	1	382	14	1988	SAOUHSC_01385
GO:0072522	purine-containing compound biosynthetic process		0.95637	4	382	38	1988	SAOUHSC_00019,SAOUHSC_02126,SAOUHSC_00965,SAOUHSC_02933
GO:0044710	single-organism metabolic process		0.95773	107	382	612	1988	SAOUHSC_00619,SAOUHSC_01320,SAOUHSC_02862,SAOUHSC_01825,SAOUHSC_01012,SAOUHSC_02288,SAOUHSC_02685,SAOUHSC_00037,SAOUHSC_01043,SAOUHSC_02754,SAOUHSC_00792,SAOUHSC_00855,SAOUHSC_02968,SAOUHSC_02877,SAOUHSC_02108,SAOUHSC_02933,SAOUHSC_02286,SAOUHSC_02556,SAOUHSC_02898,SAOUHSC_02434,SAOUHSC_01709,SAOUHSC_00086,SAOUHSC_00743,SAOUHSC_02604,SAOUHSC_03014,SAOUHSC_00061,SAOUHSC_01274,SAOUHSC_02881,SAOUHSC…
GO:0009126	purine nucleoside monophosphate metabolic process		0.95948	3	382	31	1988	SAOUHSC_02676,SAOUHSC_00965,SAOUHSC_02126
GO:0009161	ribonucleoside monophosphate metabolic process		0.95948	3	382	31	1988	SAOUHSC_02676,SAOUHSC_00965,SAOUHSC_02126
GO:0009167	purine ribonucleoside monophosphate metabolic process		0.95948	3	382	31	1988	SAOUHSC_02126,SAOUHSC_00965,SAOUHSC_02676
GO:0051716	cellular response to stimulus		0.96072	25	382	167	1988	SAOUHSC_00961,SAOUHSC_00748,SAOUHSC_02676,SAOUHSC_01058,SAOUHSC_02182,SAOUHSC_00898,SAOUHSC_00612,SAOUHSC_00715,SAOUHSC_02287,SAOUHSC_02099,SAOUHSC_02862,SAOUHSC_01311,SAOUHSC_00714,SAOUHSC_01855,SAOUHSC_00693,SAOUHSC_03019,SAOUHSC_02675,SAOUHSC_00477,SAOUHSC_02011,SAOUHSC_01799,SAOUHSC_01273,SAOUHSC_02754,SAOUHSC_00912,SAOUHSC_01969,SAOUHSC_02276
GO:0019359	nicotinamide nucleotide biosynthetic process		0.96194	1	382	15	1988	SAOUHSC_03009
GO:0019363	pyridine nucleotide biosynthetic process		0.96194	1	382	15	1988	SAOUHSC_03009
GO:0090304	nucleic acid metabolic process		0.9622	79	382	475	1988	SAOUHSC_02897,SAOUHSC_01997,SAOUHSC_00636,SAOUHSC_00912,SAOUHSC_00464,SAOUHSC_01878,SAOUHSC_02011,SAOUHSC_01257,SAOUHSC_00748,SAOUHSC_02784,SAOUHSC_00398,SAOUHSC_02607,SAOUHSC_00612,SAOUHSC_03019,SAOUHSC_02675,SAOUHSC_00389,SAOUHSC_01680,SAOUHSC_02155,SAOUHSC_02276,SAOUHSC_03009,SAOUHSC_00707,SAOUHSC_02599,SAOUHSC_02608,SAOUHSC_00477,SAOUHSC_01799,SAOUHSC_03015,SAOUHSC_01821,SAOUHSC_01385,SAOUHSC…
GO:0009059	macromolecule biosynthetic process		0.9627	57	382	364	1988	SAOUHSC_02401,SAOUHSC_02964,SAOUHSC_00009,SAOUHSC_00035,SAOUHSC_01095,SAOUHSC_02125,SAOUHSC_00715,SAOUHSC_00819,SAOUHSC_00434,SAOUHSC_03046,SAOUHSC_01134,SAOUHSC_00213,SAOUHSC_03015,SAOUHSC_02385,SAOUHSC_01385,SAOUHSC_02942,SAOUHSC_02867,SAOUHSC_02161,SAOUHSC_02155,SAOUHSC_03009,SAOUHSC_00707,SAOUHSC_03032,SAOUHSC_00771,SAOUHSC_02608,SAOUHSC_01220,SAOUHSC_02599,SAOUHSC_00034,SAOUHSC_01799,SAOUHSC…
GO:0034645	cellular macromolecule biosynthetic process		0.96512	55	382	354	1988	SAOUHSC_02161,SAOUHSC_02867,SAOUHSC_02942,SAOUHSC_02385,SAOUHSC_03046,SAOUHSC_03015,SAOUHSC_01134,SAOUHSC_00213,SAOUHSC_00434,SAOUHSC_00819,SAOUHSC_00715,SAOUHSC_02125,SAOUHSC_00035,SAOUHSC_01095,SAOUHSC_00009,SAOUHSC_02964,SAOUHSC_02401,SAOUHSC_01447,SAOUHSC_02675,SAOUHSC_03019,SAOUHSC_02118,SAOUHSC_00034,SAOUHSC_02608,SAOUHSC_02599,SAOUHSC_01220,SAOUHSC_01799,SAOUHSC_00771,SAOUHSC_03032,SAOUHSC…
GO:0051701	interaction with host		0.96743	1	382	16	1988	SAOUHSC_02967
GO:0006164	purine nucleotide biosynthetic process		0.96987	3	382	33	1988	SAOUHSC_00965,SAOUHSC_00019,SAOUHSC_02126
GO:0044281	small molecule metabolic process		0.97125	49	382	305	1988	SAOUHSC_00086,SAOUHSC_02968,SAOUHSC_00855,SAOUHSC_02877,SAOUHSC_02933,SAOUHSC_02685,SAOUHSC_01012,SAOUHSC_02288,SAOUHSC_01825,SAOUHSC_01043,SAOUHSC_01320,SAOUHSC_01395,SAOUHSC_01264,SAOUHSC_01274,SAOUHSC_02832,SAOUHSC_01128,SAOUHSC_02881,SAOUHSC_03013,SAOUHSC_00061,SAOUHSC_03014,SAOUHSC_00743,SAOUHSC_02978,SAOUHSC_00196,SAOUHSC_01397,SAOUHSC_02126,SAOUHSC_01852,SAOUHSC_02849,SAOUHSC_03009,SAOUHSC…
GO:0000041	transition metal ion transport		0.97127	2	382	24	1988	SAOUHSC_02864,SAOUHSC_01058
GO:0046034	ATP metabolic process		0.97133	2	382	25	1988	SAOUHSC_00965,SAOUHSC_02676
GO:0009123	nucleoside monophosphate metabolic process		0.97156	3	382	33	1988	SAOUHSC_02676,SAOUHSC_00965,SAOUHSC_02126
GO:0034655	nucleobase-containing compound catabolic process		0.97251	2	382	25	1988	SAOUHSC_02607,SAOUHSC_02990
GO:0042398	cellular modified amino acid biosynthetic process		0.97422	1	382	17	1988	SAOUHSC_01845
GO:0009127	purine nucleoside monophosphate biosynthetic process		0.97615	2	382	26	1988	SAOUHSC_02126,SAOUHSC_00965
GO:0009156	ribonucleoside monophosphate biosynthetic process		0.97615	2	382	26	1988	SAOUHSC_02126,SAOUHSC_00965
GO:0009168	purine ribonucleoside monophosphate biosynthetic process		0.97615	2	382	26	1988	SAOUHSC_00965,SAOUHSC_02126
GO:0044262	cellular carbohydrate metabolic process		0.9762	1	382	17	1988	SAOUHSC_00656
GO:0098662	inorganic cation transmembrane transport		0.97752	2	382	27	1988	SAOUHSC_01921,SAOUHSC_00965
GO:0006796	phosphate-containing compound metabolic process		0.97778	20	382	146	1988	SAOUHSC_02978,SAOUHSC_01394,SAOUHSC_00743,SAOUHSC_00199,SAOUHSC_02676,SAOUHSC_00965,SAOUHSC_02403,SAOUHSC_02542,SAOUHSC_02830,SAOUHSC_00637,SAOUHSC_01855,SAOUHSC_00619,SAOUHSC_02908,SAOUHSC_00019,SAOUHSC_01012,SAOUHSC_00691,SAOUHSC_03009,SAOUHSC_02877,SAOUHSC_02126,SAOUHSC_00196
GO:0006793	phosphorus metabolic process		0.97941	20	382	147	1988	SAOUHSC_00743,SAOUHSC_01394,SAOUHSC_02978,SAOUHSC_02676,SAOUHSC_00199,SAOUHSC_02403,SAOUHSC_00965,SAOUHSC_02542,SAOUHSC_00637,SAOUHSC_02830,SAOUHSC_00019,SAOUHSC_01855,SAOUHSC_02908,SAOUHSC_00619,SAOUHSC_01012,SAOUHSC_02877,SAOUHSC_02126,SAOUHSC_03009,SAOUHSC_00691,SAOUHSC_00196
GO:0006418	tRNA aminoacylation for protein translation		0.97969	2	382	24	1988	SAOUHSC_00009,SAOUHSC_03014
GO:0009124	nucleoside monophosphate biosynthetic process		0.98031	2	382	27	1988	SAOUHSC_02126,SAOUHSC_00965
GO:0009119	ribonucleoside metabolic process		0.98043	4	382	44	1988	SAOUHSC_00965,SAOUHSC_01264,SAOUHSC_02542,SAOUHSC_02676
GO:0006753	nucleoside phosphate metabolic process		0.98058	9	382	77	1988	SAOUHSC_00019,SAOUHSC_00743,SAOUHSC_02978,SAOUHSC_00199,SAOUHSC_02676,SAOUHSC_02126,SAOUHSC_00965,SAOUHSC_03009,SAOUHSC_02542
GO:0098655	cation transmembrane transport		0.98067	2	382	28	1988	SAOUHSC_00965,SAOUHSC_01921
GO:1903509	liposaccharide metabolic process		0.98134	1	382	19	1988	SAOUHSC_00619
GO:0044711	single-organism biosynthetic process		0.98136	41	382	269	1988	SAOUHSC_01845,SAOUHSC_02387,SAOUHSC_01040,SAOUHSC_01596,SAOUHSC_01278,SAOUHSC_00965,SAOUHSC_02830,SAOUHSC_03011,SAOUHSC_00019,SAOUHSC_01287,SAOUHSC_00298,SAOUHSC_02684,SAOUHSC_01680,SAOUHSC_02285,SAOUHSC_02922,SAOUHSC_02582,SAOUHSC_02126,SAOUHSC_03009,SAOUHSC_02849,SAOUHSC_01852,SAOUHSC_01397,SAOUHSC_01220,SAOUHSC_03014,SAOUHSC_01257,SAOUHSC_02722,SAOUHSC_02832,SAOUHSC_01274,SAOUHSC_03013,SAOUHSC…
GO:0009165	nucleotide biosynthetic process		0.9848	4	382	45	1988	SAOUHSC_02126,SAOUHSC_00019,SAOUHSC_03009,SAOUHSC_00965
GO:1901293	nucleoside phosphate biosynthetic process		0.9848	4	382	45	1988	SAOUHSC_03009,SAOUHSC_00965,SAOUHSC_02126,SAOUHSC_00019
GO:0044723	single-organism carbohydrate metabolic process		0.98515	5	382	52	1988	SAOUHSC_00464,SAOUHSC_01852,SAOUHSC_02722,SAOUHSC_01680,SAOUHSC_00656
GO:0008152	metabolic process		0.9852	215	382	1207	1988	SAOUHSC_00197,SAOUHSC_02696,SAOUHSC_00693,SAOUHSC_00636,SAOUHSC_02520,SAOUHSC_02036,SAOUHSC_00554,SAOUHSC_00132,SAOUHSC_02555,SAOUHSC_00113,SAOUHSC_00661,SAOUHSC_01878,SAOUHSC_01208,SAOUHSC_00985,SAOUHSC_02978,SAOUHSC_02784,SAOUHSC_00748,SAOUHSC_00540,SAOUHSC_00398,SAOUHSC_01917,SAOUHSC_00937,SAOUHSC_01396,SAOUHSC_02832,SAOUHSC_02287,SAOUHSC_01319,SAOUHSC_02607,SAOUHSC_00319,SAOUHSC_02118,SAOUHSC…
GO:0044283	small molecule biosynthetic process		0.98554	17	382	133	1988	SAOUHSC_01012,SAOUHSC_02685,SAOUHSC_02285,SAOUHSC_01287,SAOUHSC_00298,SAOUHSC_01395,SAOUHSC_01397,SAOUHSC_00855,SAOUHSC_03009,SAOUHSC_02387,SAOUHSC_01845,SAOUHSC_03014,SAOUHSC_03011,SAOUHSC_01264,SAOUHSC_01274,SAOUHSC_02832,SAOUHSC_03013
GO:0006575	cellular modified amino acid metabolic process		0.98642	1	382	20	1988	SAOUHSC_01845
GO:0019637	organophosphate metabolic process		0.98743	17	382	134	1988	SAOUHSC_02877,SAOUHSC_02126,SAOUHSC_03009,SAOUHSC_00196,SAOUHSC_00019,SAOUHSC_00619,SAOUHSC_01012,SAOUHSC_02403,SAOUHSC_00965,SAOUHSC_02542,SAOUHSC_00637,SAOUHSC_02830,SAOUHSC_00743,SAOUHSC_01394,SAOUHSC_02978,SAOUHSC_02676,SAOUHSC_00199
GO:0006754	ATP biosynthetic process		0.9884	1	382	20	1988	SAOUHSC_00965
GO:0006260	DNA replication		0.98841	3	382	37	1988	SAOUHSC_02650,SAOUHSC_02942,SAOUHSC_01257
GO:0006725	cellular aromatic compound metabolic process		0.98861	105	382	635	1988	SAOUHSC_00069,SAOUHSC_02321,SAOUHSC_00291,SAOUHSC_02877,SAOUHSC_00855,SAOUHSC_01362,SAOUHSC_02754,SAOUHSC_03016,SAOUHSC_02933,SAOUHSC_00694,SAOUHSC_02650,SAOUHSC_01012,SAOUHSC_02685,SAOUHSC_02862,SAOUHSC_01043,SAOUHSC_01248,SAOUHSC_00620,SAOUHSC_02820,SAOUHSC_03045,SAOUHSC_00946,SAOUHSC_01378,SAOUHSC_02709,SAOUHSC_01264,SAOUHSC_01274,SAOUHSC_01899,SAOUHSC_02881,SAOUHSC_01679,SAOUHSC_03013,SAOUHSC…
GO:0042278	purine nucleoside metabolic process		0.98866	3	382	39	1988	SAOUHSC_02542,SAOUHSC_02676,SAOUHSC_00965
GO:0046128	purine ribonucleoside metabolic process		0.98866	3	382	39	1988	SAOUHSC_02542,SAOUHSC_02676,SAOUHSC_00965
GO:0090407	organophosphate biosynthetic process		0.98916	8	382	78	1988	SAOUHSC_01012,SAOUHSC_00019,SAOUHSC_01394,SAOUHSC_00637,SAOUHSC_02542,SAOUHSC_02126,SAOUHSC_03009,SAOUHSC_00965
GO:0009117	nucleotide metabolic process		0.98928	8	382	75	1988	SAOUHSC_00199,SAOUHSC_02676,SAOUHSC_00019,SAOUHSC_02978,SAOUHSC_02542,SAOUHSC_02126,SAOUHSC_03009,SAOUHSC_00965
GO:1901135	carbohydrate derivative metabolic process		0.98943	16	382	129	1988	SAOUHSC_02403,SAOUHSC_00965,SAOUHSC_02830,SAOUHSC_02542,SAOUHSC_01264,SAOUHSC_02978,SAOUHSC_02676,SAOUHSC_00199,SAOUHSC_02126,SAOUHSC_02877,SAOUHSC_03009,SAOUHSC_00196,SAOUHSC_01220,SAOUHSC_02696,SAOUHSC_00619,SAOUHSC_00298
GO:0009152	purine ribonucleotide biosynthetic process		0.98965	2	382	31	1988	SAOUHSC_02126,SAOUHSC_00965
GO:0009260	ribonucleotide biosynthetic process		0.98965	2	382	31	1988	SAOUHSC_00965,SAOUHSC_02126
GO:0046390	ribose phosphate biosynthetic process		0.98965	2	382	31	1988	SAOUHSC_02126,SAOUHSC_00965
GO:0044712	single-organism catabolic process		0.98982	2	382	30	1988	SAOUHSC_00661,SAOUHSC_00608
GO:0009142	nucleoside triphosphate biosynthetic process		0.99028	1	382	21	1988	SAOUHSC_00965
GO:0009145	purine nucleoside triphosphate biosynthetic process		0.99028	1	382	21	1988	SAOUHSC_00965
GO:0009201	ribonucleoside triphosphate biosynthetic process		0.99028	1	382	21	1988	SAOUHSC_00965
GO:0009206	purine ribonucleoside triphosphate biosynthetic process		0.99028	1	382	21	1988	SAOUHSC_00965
GO:0006644	phospholipid metabolic process		0.99031	1	382	23	1988	SAOUHSC_00619
GO:0005975	carbohydrate metabolic process		0.99055	12	382	103	1988	SAOUHSC_02385,SAOUHSC_00554,SAOUHSC_00656,SAOUHSC_01680,SAOUHSC_02722,SAOUHSC_02684,SAOUHSC_00464,SAOUHSC_01396,SAOUHSC_03016,SAOUHSC_01852,SAOUHSC_02599,SAOUHSC_01987
GO:0009108	coenzyme biosynthetic process		0.99102	5	382	57	1988	SAOUHSC_00637,SAOUHSC_01012,SAOUHSC_03009,SAOUHSC_01394,SAOUHSC_01845
GO:0009163	nucleoside biosynthetic process		0.99112	2	382	32	1988	SAOUHSC_00965,SAOUHSC_01264
GO:0042455	ribonucleoside biosynthetic process		0.99112	2	382	32	1988	SAOUHSC_01264,SAOUHSC_00965
GO:1901659	glycosyl compound biosynthetic process		0.99112	2	382	32	1988	SAOUHSC_01264,SAOUHSC_00965
GO:1901137	carbohydrate derivative biosynthetic process		0.99124	5	382	57	1988	SAOUHSC_01220,SAOUHSC_01264,SAOUHSC_02696,SAOUHSC_02126,SAOUHSC_00965
GO:0009987	cellular process		0.99198	201	382	1151	1988	SAOUHSC_02710,SAOUHSC_02285,SAOUHSC_02922,SAOUHSC_01680,SAOUHSC_01287,SAOUHSC_03019,SAOUHSC_02675,SAOUHSC_01220,SAOUHSC_02608,SAOUHSC_01799,SAOUHSC_00771,SAOUHSC_02155,SAOUHSC_00707,SAOUHSC_03009,SAOUHSC_00199,SAOUHSC_00656,SAOUHSC_02443,SAOUHSC_00058,SAOUHSC_03015,SAOUHSC_02387,SAOUHSC_00183,SAOUHSC_01385,SAOUHSC_00637,SAOUHSC_02964,SAOUHSC_01718,SAOUHSC_00965,SAOUHSC_02731,SAOUHSC_00133,SAOUHSC…
GO:0043038	amino acid activation		0.99256	2	382	29	1988	SAOUHSC_03014,SAOUHSC_00009
GO:0043039	tRNA aminoacylation		0.99256	2	382	29	1988	SAOUHSC_00009,SAOUHSC_03014
GO:0006412	translation		0.99306	9	382	95	1988	SAOUHSC_03014,SAOUHSC_02118,SAOUHSC_00434,SAOUHSC_01320,SAOUHSC_01997,SAOUHSC_02161,SAOUHSC_00009,SAOUHSC_01208,SAOUHSC_00771
GO:0006310	DNA recombination		0.99318	5	382	60	1988	SAOUHSC_02125,SAOUHSC_02897,SAOUHSC_00242,SAOUHSC_00912,SAOUHSC_02862
GO:0044271	cellular nitrogen compound biosynthetic process		0.99404	68	382	452	1988	SAOUHSC_02832,SAOUHSC_02784,SAOUHSC_01394,SAOUHSC_02011,SAOUHSC_01208,SAOUHSC_00912,SAOUHSC_01997,SAOUHSC_00035,SAOUHSC_01095,SAOUHSC_00965,SAOUHSC_02964,SAOUHSC_02161,SAOUHSC_02867,SAOUHSC_01385,SAOUHSC_03015,SAOUHSC_00771,SAOUHSC_01799,SAOUHSC_02599,SAOUHSC_02608,SAOUHSC_03009,SAOUHSC_00707,SAOUHSC_02155,SAOUHSC_02922,SAOUHSC_02118,SAOUHSC_00019,SAOUHSC_03019,SAOUHSC_02675,SAOUHSC_01264,SAOUHSC…
GO:0034404	nucleobase-containing small molecule biosynthetic process		0.99413	1	382	23	1988	SAOUHSC_01264
GO:0006259	DNA metabolic process		0.99443	20	382	160	1988	SAOUHSC_00477,SAOUHSC_02011,SAOUHSC_01273,SAOUHSC_02276,SAOUHSC_00912,SAOUHSC_02754,SAOUHSC_02650,SAOUHSC_02862,SAOUHSC_01311,SAOUHSC_02897,SAOUHSC_03019,SAOUHSC_02607,SAOUHSC_00612,SAOUHSC_02125,SAOUHSC_00398,SAOUHSC_02942,SAOUHSC_00748,SAOUHSC_01257,SAOUHSC_00242,SAOUHSC_01821
GO:0009058	biosynthetic process		0.99473	106	382	657	1988	SAOUHSC_03013,SAOUHSC_01274,SAOUHSC_01264,SAOUHSC_01378,SAOUHSC_00851,SAOUHSC_00946,SAOUHSC_03014,SAOUHSC_00242,SAOUHSC_01254,SAOUHSC_00694,SAOUHSC_02933,SAOUHSC_03016,SAOUHSC_02754,SAOUHSC_00855,SAOUHSC_00086,SAOUHSC_00291,SAOUHSC_02321,SAOUHSC_00069,SAOUHSC_02434,SAOUHSC_00619,SAOUHSC_03045,SAOUHSC_03012,SAOUHSC_01320,SAOUHSC_00620,SAOUHSC_01043,SAOUHSC_02900,SAOUHSC_02862,SAOUHSC_00037,SAOUHSC…
GO:0043603	cellular amide metabolic process		0.99487	14	382	131	1988	SAOUHSC_01320,SAOUHSC_01997,SAOUHSC_01845,SAOUHSC_03014,SAOUHSC_00434,SAOUHSC_02118,SAOUHSC_02161,SAOUHSC_00199,SAOUHSC_02520,SAOUHSC_00009,SAOUHSC_02661,SAOUHSC_00771,SAOUHSC_02434,SAOUHSC_01208
GO:0055086	nucleobase-containing small molecule metabolic process		0.99518	11	382	103	1988	SAOUHSC_02542,SAOUHSC_01264,SAOUHSC_02126,SAOUHSC_03009,SAOUHSC_00965,SAOUHSC_02933,SAOUHSC_02676,SAOUHSC_00199,SAOUHSC_00743,SAOUHSC_00019,SAOUHSC_02978
GO:0043043	peptide biosynthetic process		0.99529	10	382	104	1988	SAOUHSC_01208,SAOUHSC_02434,SAOUHSC_00771,SAOUHSC_00009,SAOUHSC_02161,SAOUHSC_02118,SAOUHSC_00434,SAOUHSC_03014,SAOUHSC_01997,SAOUHSC_01320
GO:0046483	heterocycle metabolic process		0.99544	103	382	640	1988	SAOUHSC_00540,SAOUHSC_00748,SAOUHSC_02784,SAOUHSC_02978,SAOUHSC_01257,SAOUHSC_01394,SAOUHSC_00612,SAOUHSC_02607,SAOUHSC_02832,SAOUHSC_00398,SAOUHSC_00636,SAOUHSC_00693,SAOUHSC_02897,SAOUHSC_01997,SAOUHSC_01878,SAOUHSC_00661,SAOUHSC_02011,SAOUHSC_00912,SAOUHSC_00464,SAOUHSC_00199,SAOUHSC_02676,SAOUHSC_02942,SAOUHSC_02867,SAOUHSC_01821,SAOUHSC_03015,SAOUHSC_01385,SAOUHSC_00637,SAOUHSC_01278,SAOUHSC…
GO:0006139	nucleobase-containing compound metabolic process		0.99578	91	382	575	1988	SAOUHSC_01680,SAOUHSC_00389,SAOUHSC_00019,SAOUHSC_02675,SAOUHSC_03019,SAOUHSC_00477,SAOUHSC_02608,SAOUHSC_02599,SAOUHSC_01799,SAOUHSC_02155,SAOUHSC_02276,SAOUHSC_03009,SAOUHSC_00707,SAOUHSC_00199,SAOUHSC_02676,SAOUHSC_02867,SAOUHSC_02942,SAOUHSC_03015,SAOUHSC_01821,SAOUHSC_01385,SAOUHSC_01718,SAOUHSC_01278,SAOUHSC_02964,SAOUHSC_00035,SAOUHSC_01095,SAOUHSC_00965,SAOUHSC_00636,SAOUHSC_00693,SAOUHSC…
GO:0044260	cellular macromolecule metabolic process		0.99627	90	382	585	1988	SAOUHSC_00912,SAOUHSC_00464,SAOUHSC_01208,SAOUHSC_02011,SAOUHSC_01878,SAOUHSC_02897,SAOUHSC_02696,SAOUHSC_01997,SAOUHSC_00636,SAOUHSC_00398,SAOUHSC_02607,SAOUHSC_00612,SAOUHSC_01257,SAOUHSC_00748,SAOUHSC_02784,SAOUHSC_02276,SAOUHSC_02155,SAOUHSC_00707,SAOUHSC_03009,SAOUHSC_00477,SAOUHSC_02608,SAOUHSC_02599,SAOUHSC_01220,SAOUHSC_01799,SAOUHSC_00771,SAOUHSC_03019,SAOUHSC_02675,SAOUHSC_02118,SAOUHSC…
GO:1901360	organic cyclic compound metabolic process		0.99644	106	382	659	1988	SAOUHSC_00434,SAOUHSC_00213,SAOUHSC_03046,SAOUHSC_01134,SAOUHSC_01845,SAOUHSC_02385,SAOUHSC_02830,SAOUHSC_00715,SAOUHSC_02542,SAOUHSC_00819,SAOUHSC_03011,SAOUHSC_02401,SAOUHSC_00009,SAOUHSC_00039,SAOUHSC_02125,SAOUHSC_02990,SAOUHSC_01447,SAOUHSC_02684,SAOUHSC_01311,SAOUHSC_00298,SAOUHSC_00034,SAOUHSC_02126,SAOUHSC_00692,SAOUHSC_01273,SAOUHSC_03032,SAOUHSC_01254,SAOUHSC_00743,SAOUHSC_00242,SAOUHSC…
GO:1901566	organonitrogen compound biosynthetic process		0.9965	40	382	294	1988	SAOUHSC_03014,SAOUHSC_01394,SAOUHSC_00946,SAOUHSC_01264,SAOUHSC_02832,SAOUHSC_01274,SAOUHSC_03013,SAOUHSC_01012,SAOUHSC_02685,SAOUHSC_01043,SAOUHSC_02696,SAOUHSC_01320,SAOUHSC_01395,SAOUHSC_01997,SAOUHSC_02434,SAOUHSC_01208,SAOUHSC_00855,SAOUHSC_02933,SAOUHSC_02161,SAOUHSC_02387,SAOUHSC_01845,SAOUHSC_00434,SAOUHSC_02542,SAOUHSC_02830,SAOUHSC_00637,SAOUHSC_03011,SAOUHSC_00009,SAOUHSC_00965,SAOUHSC…
GO:0051276	chromosome organization		0.99667	1	382	25	1988	SAOUHSC_00704
GO:0006518	peptide metabolic process		0.9967	10	382	107	1988	SAOUHSC_01320,SAOUHSC_01997,SAOUHSC_03014,SAOUHSC_00434,SAOUHSC_02118,SAOUHSC_02161,SAOUHSC_00009,SAOUHSC_00771,SAOUHSC_02434,SAOUHSC_01208
GO:0044237	cellular metabolic process		0.99767	153	382	926	1988	SAOUHSC_01997,SAOUHSC_01395,SAOUHSC_02897,SAOUHSC_02011,SAOUHSC_00691,SAOUHSC_00464,SAOUHSC_00912,SAOUHSC_02044,SAOUHSC_00850,SAOUHSC_01394,SAOUHSC_01257,SAOUHSC_00174,SAOUHSC_00612,SAOUHSC_01680,SAOUHSC_02922,SAOUHSC_02285,SAOUHSC_03019,SAOUHSC_01287,SAOUHSC_02675,SAOUHSC_00771,SAOUHSC_01220,SAOUHSC_02608,SAOUHSC_01799,SAOUHSC_03009,SAOUHSC_00707,SAOUHSC_02155,SAOUHSC_02443,SAOUHSC_00656,SAOUHSC…
GO:0042451	purine nucleoside biosynthetic process		0.99772	1	382	28	1988	SAOUHSC_00965
GO:0046129	purine ribonucleoside biosynthetic process		0.99772	1	382	28	1988	SAOUHSC_00965
GO:0009116	nucleoside metabolic process		0.99818	4	382	59	1988	SAOUHSC_02542,SAOUHSC_02676,SAOUHSC_01264,SAOUHSC_00965
GO:1901657	glycosyl compound metabolic process		0.99818	4	382	59	1988	SAOUHSC_01264,SAOUHSC_02542,SAOUHSC_02676,SAOUHSC_00965
GO:1901576	organic substance biosynthetic process		0.99829	93	382	604	1988	SAOUHSC_02434,SAOUHSC_02321,SAOUHSC_00291,SAOUHSC_00069,SAOUHSC_00086,SAOUHSC_00855,SAOUHSC_02754,SAOUHSC_03016,SAOUHSC_02933,SAOUHSC_00694,SAOUHSC_02650,SAOUHSC_01012,SAOUHSC_02685,SAOUHSC_00037,SAOUHSC_02862,SAOUHSC_01043,SAOUHSC_00620,SAOUHSC_01320,SAOUHSC_03045,SAOUHSC_00946,SAOUHSC_01378,SAOUHSC_01264,SAOUHSC_01274,SAOUHSC_03013,SAOUHSC_01254,SAOUHSC_00242,SAOUHSC_03014,SAOUHSC_01397,SAOUHSC…
GO:0043604	amide biosynthetic process		0.99876	11	382	121	1988	SAOUHSC_00009,SAOUHSC_01208,SAOUHSC_02434,SAOUHSC_00771,SAOUHSC_02118,SAOUHSC_00434,SAOUHSC_03014,SAOUHSC_01845,SAOUHSC_01997,SAOUHSC_01320,SAOUHSC_02161
GO:0019538	protein metabolic process		0.99899	25	382	218	1988	SAOUHSC_00912,SAOUHSC_02155,SAOUHSC_00646,SAOUHSC_00771,SAOUHSC_00661,SAOUHSC_01208,SAOUHSC_00985,SAOUHSC_00069,SAOUHSC_02908,SAOUHSC_01997,SAOUHSC_01855,SAOUHSC_01320,SAOUHSC_02118,SAOUHSC_02171,SAOUHSC_00937,SAOUHSC_01718,SAOUHSC_00009,SAOUHSC_00720,SAOUHSC_00637,SAOUHSC_02542,SAOUHSC_02751,SAOUHSC_00434,SAOUHSC_03014,SAOUHSC_02161,SAOUHSC_02824
GO:0043170	macromolecule metabolic process		0.99907	99	382	651	1988	SAOUHSC_02607,SAOUHSC_00612,SAOUHSC_00937,SAOUHSC_00398,SAOUHSC_00748,SAOUHSC_02784,SAOUHSC_02722,SAOUHSC_01257,SAOUHSC_01208,SAOUHSC_00985,SAOUHSC_00661,SAOUHSC_02011,SAOUHSC_01878,SAOUHSC_00912,SAOUHSC_00464,SAOUHSC_00636,SAOUHSC_02696,SAOUHSC_02897,SAOUHSC_01997,SAOUHSC_00637,SAOUHSC_01718,SAOUHSC_02964,SAOUHSC_01278,SAOUHSC_01095,SAOUHSC_00035,SAOUHSC_02824,SAOUHSC_02161,SAOUHSC_02942,SAOUHSC…
GO:0034641	cellular nitrogen compound metabolic process		0.99909	111	382	715	1988	SAOUHSC_01680,SAOUHSC_00389,SAOUHSC_02922,SAOUHSC_00019,SAOUHSC_03019,SAOUHSC_02675,SAOUHSC_02118,SAOUHSC_01799,SAOUHSC_02608,SAOUHSC_02599,SAOUHSC_00477,SAOUHSC_00771,SAOUHSC_02276,SAOUHSC_02155,SAOUHSC_00707,SAOUHSC_03009,SAOUHSC_00199,SAOUHSC_02676,SAOUHSC_02867,SAOUHSC_02161,SAOUHSC_02942,SAOUHSC_01821,SAOUHSC_03015,SAOUHSC_01385,SAOUHSC_01278,SAOUHSC_02964,SAOUHSC_01718,SAOUHSC_00965,SAOUHSC…
GO:0044267	cellular protein metabolic process		0.99918	15	382	156	1988	SAOUHSC_02908,SAOUHSC_01997,SAOUHSC_01320,SAOUHSC_01855,SAOUHSC_02118,SAOUHSC_00434,SAOUHSC_03014,SAOUHSC_02161,SAOUHSC_01718,SAOUHSC_00009,SAOUHSC_00771,SAOUHSC_01208,SAOUHSC_00637,SAOUHSC_00069,SAOUHSC_02542
GO:0044249	cellular biosynthetic process		0.99941	86	382	580	1988	SAOUHSC_02784,SAOUHSC_01257,SAOUHSC_01394,SAOUHSC_02832,SAOUHSC_01997,SAOUHSC_01395,SAOUHSC_02696,SAOUHSC_02011,SAOUHSC_01208,SAOUHSC_00912,SAOUHSC_02867,SAOUHSC_02161,SAOUHSC_02942,SAOUHSC_01385,SAOUHSC_03015,SAOUHSC_02387,SAOUHSC_00637,SAOUHSC_00035,SAOUHSC_01095,SAOUHSC_00965,SAOUHSC_01278,SAOUHSC_02964,SAOUHSC_02922,SAOUHSC_02285,SAOUHSC_02118,SAOUHSC_00019,SAOUHSC_01287,SAOUHSC_02675,SAOUHSC…
GO:1901564	organonitrogen compound metabolic process		0.9995	66	382	466	1988	SAOUHSC_01397,SAOUHSC_02126,SAOUHSC_02661,SAOUHSC_02684,SAOUHSC_02908,SAOUHSC_01855,SAOUHSC_00298,SAOUHSC_03011,SAOUHSC_02830,SAOUHSC_02542,SAOUHSC_00009,SAOUHSC_00608,SAOUHSC_00434,SAOUHSC_02152,SAOUHSC_01845,SAOUHSC_00069,SAOUHSC_02434,SAOUHSC_02933,SAOUHSC_00855,SAOUHSC_02968,SAOUHSC_01043,SAOUHSC_02171,SAOUHSC_01825,SAOUHSC_01012,SAOUHSC_02685,SAOUHSC_01320,SAOUHSC_01264,SAOUHSC_00720,SAOUHSC…
GO:0006807	nitrogen compound metabolic process		0.99981	134	382	857	1988	SAOUHSC_01821,SAOUHSC_01166,SAOUHSC_02867,SAOUHSC_02942,SAOUHSC_02161,SAOUHSC_02676,SAOUHSC_02824,SAOUHSC_00035,SAOUHSC_01278,SAOUHSC_01169,SAOUHSC_00019,SAOUHSC_02118,SAOUHSC_00389,SAOUHSC_02276,SAOUHSC_02599,SAOUHSC_00477,SAOUHSC_02978,SAOUHSC_02784,SAOUHSC_00540,SAOUHSC_00748,SAOUHSC_00937,SAOUHSC_00398,SAOUHSC_02832,SAOUHSC_02607,SAOUHSC_00693,SAOUHSC_02696,SAOUHSC_00636,SAOUHSC_02520,SAOUHSC…
GO:0044238	primary metabolic process		0.99994	142	382	912	1988	SAOUHSC_02155,SAOUHSC_00646,SAOUHSC_00707,SAOUHSC_03009,SAOUHSC_01799,SAOUHSC_02608,SAOUHSC_00771,SAOUHSC_02675,SAOUHSC_03019,SAOUHSC_01287,SAOUHSC_02285,SAOUHSC_01680,SAOUHSC_02964,SAOUHSC_01718,SAOUHSC_00965,SAOUHSC_01095,SAOUHSC_00637,SAOUHSC_02387,SAOUHSC_03015,SAOUHSC_01385,SAOUHSC_00199,SAOUHSC_00656,SAOUHSC_00912,SAOUHSC_00464,SAOUHSC_02011,SAOUHSC_02897,SAOUHSC_01395,SAOUHSC_01997,SAOUHSC…
GO:0071704	organic substance metabolic process		0.99999	152	382	988	1988	SAOUHSC_00034,SAOUHSC_01397,SAOUHSC_01273,SAOUHSC_02849,SAOUHSC_00692,SAOUHSC_02126,SAOUHSC_00298,SAOUHSC_01855,SAOUHSC_01311,SAOUHSC_03011,SAOUHSC_02403,SAOUHSC_01040,SAOUHSC_00213,SAOUHSC_02152,SAOUHSC_00086,SAOUHSC_02434,SAOUHSC_00291,SAOUHSC_00069,SAOUHSC_02933,SAOUHSC_00694,SAOUHSC_02968,SAOUHSC_01043,SAOUHSC_02288,SAOUHSC_01825,SAOUHSC_01248,SAOUHSC_00620,SAOUHSC_01264,SAOUHSC_02709,SAOUHSC…

## Sheet: cellular_component
GO_accession	Description		Over_represented_pValue	DEG_item	DEG_list	Background_item	Background_list	Gene_names
GO:0005615	extracellular space		0.013339	6	382	12	1988	SAOUHSC_00544,SAOUHSC_00545,SAOUHSC_01114,SAOUHSC_02182,SAOUHSC_01110,SAOUHSC_01969
GO:0019031	viral envelope		0.013899	9	382	18	1988	SAOUHSC_00924,SAOUHSC_01447,SAOUHSC_01855,SAOUHSC_02978,SAOUHSC_02182,SAOUHSC_02696,SAOUHSC_02281,SAOUHSC_02321,SAOUHSC_01969
GO:0036338	viral membrane		0.013899	9	382	18	1988	SAOUHSC_02281,SAOUHSC_02321,SAOUHSC_01969,SAOUHSC_00924,SAOUHSC_01447,SAOUHSC_02978,SAOUHSC_01855,SAOUHSC_02696,SAOUHSC_02182
GO:0005576	extracellular region		0.016014	21	382	66	1988	SAOUHSC_00840,SAOUHSC_00251,SAOUHSC_01969,SAOUHSC_02710,SAOUHSC_01447,SAOUHSC_00389,SAOUHSC_02171,SAOUHSC_02684,SAOUHSC_02897,SAOUHSC_01110,SAOUHSC_01855,SAOUHSC_02709,SAOUHSC_01127,SAOUHSC_01114,SAOUHSC_00545,SAOUHSC_00544,SAOUHSC_02708,SAOUHSC_00420,SAOUHSC_00395,SAOUHSC_02182,SAOUHSC_02029
GO:0005618	cell wall		0.01859	5	382	8	1988	SAOUHSC_00544,SAOUHSC_02802,SAOUHSC_00545,SAOUHSC_02963,SAOUHSC_00812
GO:0044421	extracellular region part		0.033654	6	382	14	1988	SAOUHSC_02182,SAOUHSC_01110,SAOUHSC_01969,SAOUHSC_00545,SAOUHSC_00544,SAOUHSC_01114
GO:0016021	integral component of membrane		0.034466	73	382	310	1988	SAOUHSC_01063,SAOUHSC_01903,SAOUHSC_02650,SAOUHSC_02099,SAOUHSC_00957,SAOUHSC_02943,SAOUHSC_02145,SAOUHSC_02182,SAOUHSC_01133,SAOUHSC_01058,SAOUHSC_00924,SAOUHSC_01966,SAOUHSC_01899,SAOUHSC_02973,SAOUHSC_00946,SAOUHSC_00033,SAOUHSC_00317,SAOUHSC_02719,SAOUHSC_01855,SAOUHSC_01447,SAOUHSC_02661,SAOUHSC_02622,SAOUHSC_00692,SAOUHSC_00997,SAOUHSC_03018,SAOUHSC_02047,SAOUHSC_01411,SAOUHSC_00854,SAOUHSC…
GO:0019012	virion		0.034669	11	382	29	1988	SAOUHSC_02321,SAOUHSC_02281,SAOUHSC_01969,SAOUHSC_01899,SAOUHSC_01447,SAOUHSC_00924,SAOUHSC_00636,SAOUHSC_02696,SAOUHSC_02182,SAOUHSC_02978,SAOUHSC_01855
GO:0031224	intrinsic component of membrane		0.037245	73	382	311	1988	SAOUHSC_01411,SAOUHSC_00544,SAOUHSC_00854,SAOUHSC_02967,SAOUHSC_02729,SAOUHSC_02777,SAOUHSC_01855,SAOUHSC_01447,SAOUHSC_00997,SAOUHSC_02661,SAOUHSC_02622,SAOUHSC_00692,SAOUHSC_02047,SAOUHSC_03018,SAOUHSC_01058,SAOUHSC_01133,SAOUHSC_02182,SAOUHSC_00924,SAOUHSC_02973,SAOUHSC_01899,SAOUHSC_01966,SAOUHSC_00317,SAOUHSC_02719,SAOUHSC_00033,SAOUHSC_00946,SAOUHSC_01903,SAOUHSC_01063,SAOUHSC_02099,SAOUHSC…
GO:0001772	immunological synapse		0.047265	2	382	2	1988	SAOUHSC_01354,SAOUHSC_00997
GO:0097197	tetraspanin-enriched microdomain		0.047265	2	382	2	1988	SAOUHSC_01354,SAOUHSC_00997
GO:0016020	membrane		0.066973	120	382	546	1988	SAOUHSC_02866,SAOUHSC_01110,SAOUHSC_00693,SAOUHSC_00636,SAOUHSC_02351,SAOUHSC_00223,SAOUHSC_01354,SAOUHSC_00738,SAOUHSC_02595,SAOUHSC_00202,SAOUHSC_02520,SAOUHSC_02376,SAOUHSC_02036,SAOUHSC_02802,SAOUHSC_00691,SAOUHSC_02841,SAOUHSC_00258,SAOUHSC_02923,SAOUHSC_02629,SAOUHSC_00232,SAOUHSC_00985,SAOUHSC_02119,SAOUHSC_00923,SAOUHSC_00358,SAOUHSC_02978,SAOUHSC_01394,SAOUHSC_02557,SAOUHSC_00174,SAOUHSC…
GO:0019028	viral capsid		0.071071	5	382	12	1988	SAOUHSC_02696,SAOUHSC_02182,SAOUHSC_01969,SAOUHSC_02978,SAOUHSC_01855
GO:0044431	Golgi apparatus part		0.073392	3	382	6	1988	SAOUHSC_01855,SAOUHSC_01680,SAOUHSC_02650
GO:0044425	membrane part		0.087306	76	382	340	1988	SAOUHSC_01966,SAOUHSC_02973,SAOUHSC_01899,SAOUHSC_00317,SAOUHSC_02719,SAOUHSC_00946,SAOUHSC_00033,SAOUHSC_02182,SAOUHSC_01058,SAOUHSC_01133,SAOUHSC_00924,SAOUHSC_00957,SAOUHSC_02943,SAOUHSC_01921,SAOUHSC_02145,SAOUHSC_01063,SAOUHSC_01903,SAOUHSC_02650,SAOUHSC_02099,SAOUHSC_00544,SAOUHSC_02967,SAOUHSC_00854,SAOUHSC_02729,SAOUHSC_02777,SAOUHSC_01411,SAOUHSC_02622,SAOUHSC_02661,SAOUHSC_00692,SAOUHSC…
GO:0030312	external encapsulating structure		0.087835	5	382	12	1988	SAOUHSC_00812,SAOUHSC_02963,SAOUHSC_02802,SAOUHSC_00545,SAOUHSC_00544
GO:0033646	host intracellular part		0.092362	2	382	3	1988	SAOUHSC_02281,SAOUHSC_01997
GO:0033647	host intracellular organelle		0.092362	2	382	3	1988	SAOUHSC_02281,SAOUHSC_01997
GO:0033648	host intracellular membrane-bounded organelle		0.092362	2	382	3	1988	SAOUHSC_01997,SAOUHSC_02281
GO:0042025	host cell nucleus		0.092362	2	382	3	1988	SAOUHSC_02281,SAOUHSC_01997
GO:0043656	intracellular region of host		0.092362	2	382	3	1988	SAOUHSC_02281,SAOUHSC_01997
GO:0031360	intrinsic component of thylakoid membrane		0.098977	2	382	3	1988	SAOUHSC_02036,SAOUHSC_00174
GO:0031361	integral component of thylakoid membrane		0.098977	2	382	3	1988	SAOUHSC_00174,SAOUHSC_02036
GO:0044423	virion part		0.10071	9	382	26	1988	SAOUHSC_02321,SAOUHSC_02281,SAOUHSC_01969,SAOUHSC_01447,SAOUHSC_00924,SAOUHSC_02182,SAOUHSC_02696,SAOUHSC_01855,SAOUHSC_02978
GO:0005794	Golgi apparatus		0.14731	3	382	8	1988	SAOUHSC_01855,SAOUHSC_01680,SAOUHSC_02650
GO:0000795	synaptonemal complex		0.16232	1	382	1	1988	SAOUHSC_00704
GO:0005801	cis-Golgi network		0.16546	1	382	1	1988	SAOUHSC_01855
GO:0005912	adherens junction		0.16546	1	382	1	1988	SAOUHSC_01855
GO:0005924	cell-substrate adherens junction		0.16546	1	382	1	1988	SAOUHSC_01855
GO:0005925	focal adhesion		0.16546	1	382	1	1988	SAOUHSC_01855
GO:0017119	Golgi transport complex		0.16546	1	382	1	1988	SAOUHSC_01855
GO:0030054	cell junction		0.16546	1	382	1	1988	SAOUHSC_01855
GO:0030055	cell-substrate junction		0.16546	1	382	1	1988	SAOUHSC_01855
GO:0070161	anchoring junction		0.16546	1	382	1	1988	SAOUHSC_01855
GO:0030684	preribosome		0.17624	1	382	1	1988	SAOUHSC_02650
GO:0032040	small-subunit processome		0.17624	1	382	1	1988	SAOUHSC_02650
GO:0030117	membrane coat		0.18167	2	382	4	1988	SAOUHSC_02650,SAOUHSC_01394
GO:0048475	coated membrane		0.18167	2	382	4	1988	SAOUHSC_02650,SAOUHSC_01394
GO:0005795	Golgi stack		0.18533	1	382	1	1988	SAOUHSC_01680
GO:0071944	cell periphery		0.19438	14	382	58	1988	SAOUHSC_02813,SAOUHSC_02802,SAOUHSC_00997,SAOUHSC_00544,SAOUHSC_00133,SAOUHSC_02925,SAOUHSC_00545,SAOUHSC_02943,SAOUHSC_00812,SAOUHSC_00233,SAOUHSC_01855,SAOUHSC_02814,SAOUHSC_02963,SAOUHSC_01354
GO:0005885	Arp2/3 protein complex		0.19683	1	382	1	1988	SAOUHSC_00707
GO:0015629	actin cytoskeleton		0.19683	1	382	1	1988	SAOUHSC_00707
GO:0030700	glycine reductase complex		0.19683	1	382	1	1988	SAOUHSC_00707
GO:0030118	clathrin coat		0.21293	1	382	1	1988	SAOUHSC_01394
GO:0030119	AP-type membrane coat adaptor complex		0.21293	1	382	1	1988	SAOUHSC_01394
GO:0030131	clathrin adaptor complex		0.21293	1	382	1	1988	SAOUHSC_01394
GO:0030990	intraciliary transport particle		0.22363	1	382	1	1988	SAOUHSC_00069
GO:0030991	intraciliary transport particle A		0.22363	1	382	1	1988	SAOUHSC_00069
GO:0042651	thylakoid membrane		0.25603	2	382	5	1988	SAOUHSC_02036,SAOUHSC_00174
GO:0009295	nucleoid		0.31372	1	382	2	1988	Novel00012
GO:0031966	mitochondrial membrane		0.32898	3	382	10	1988	SAOUHSC_02982,SAOUHSC_01855,SAOUHSC_00965
GO:0009318	exodeoxyribonuclease VII complex		0.33685	1	382	2	1988	SAOUHSC_02607
GO:0005798	Golgi-associated vesicle		0.34443	1	382	2	1988	SAOUHSC_02650
GO:0012506	vesicle membrane		0.34443	1	382	2	1988	SAOUHSC_02650
GO:0030120	vesicle coat		0.34443	1	382	2	1988	SAOUHSC_02650
GO:0030126	COPI vesicle coat		0.34443	1	382	2	1988	SAOUHSC_02650
GO:0030135	coated vesicle		0.34443	1	382	2	1988	SAOUHSC_02650
GO:0030137	COPI-coated vesicle		0.34443	1	382	2	1988	SAOUHSC_02650
GO:0030659	cytoplasmic vesicle membrane		0.34443	1	382	2	1988	SAOUHSC_02650
GO:0030660	Golgi-associated vesicle membrane		0.34443	1	382	2	1988	SAOUHSC_02650
GO:0030662	coated vesicle membrane		0.34443	1	382	2	1988	SAOUHSC_02650
GO:0030663	COPI-coated vesicle membrane		0.34443	1	382	2	1988	SAOUHSC_02650
GO:0005743	mitochondrial inner membrane		0.35832	2	382	6	1988	SAOUHSC_02982,SAOUHSC_00965
GO:0019866	organelle inner membrane		0.35832	2	382	6	1988	SAOUHSC_02982,SAOUHSC_00965
GO:0005577	fibrinogen complex		0.36122	2	382	7	1988	SAOUHSC_01969,SAOUHSC_02182
GO:0005740	mitochondrial envelope		0.37698	3	382	11	1988	SAOUHSC_02982,SAOUHSC_01855,SAOUHSC_00965
GO:0031967	organelle envelope		0.37698	3	382	11	1988	SAOUHSC_02982,SAOUHSC_00965,SAOUHSC_01855
GO:0009538	photosystem I reaction center		0.3875	1	382	3	1988	SAOUHSC_02973
GO:0009522	photosystem I		0.39369	2	382	4	1988	SAOUHSC_01447,SAOUHSC_02973
GO:0034357	photosynthetic membrane		0.3957	4	382	14	1988	SAOUHSC_02036,SAOUHSC_01447,SAOUHSC_02973,SAOUHSC_00174
GO:0016023	cytoplasmic membrane-bounded vesicle		0.4172	2	382	7	1988	SAOUHSC_02650,SAOUHSC_02390
GO:0031988	membrane-bounded vesicle		0.4172	2	382	7	1988	SAOUHSC_02650,SAOUHSC_02390
GO:0098791	Golgi subcompartment		0.43613	1	382	3	1988	SAOUHSC_01680
GO:0000139	Golgi membrane		0.44164	1	382	3	1988	SAOUHSC_02650
GO:0072686	mitotic spindle		0.44861	2	382	8	1988	SAOUHSC_00213,SAOUHSC_01855
GO:0044454	nuclear chromosome part		0.45015	3	382	13	1988	SAOUHSC_00704,SAOUHSC_01855,SAOUHSC_00213
GO:0031515	tRNA (m1A) methyltransferase complex		0.45015	1	382	3	1988	SAOUHSC_01878
GO:0034708	methyltransferase complex		0.45015	1	382	3	1988	SAOUHSC_01878
GO:0043527	tRNA methyltransferase complex		0.45015	1	382	3	1988	SAOUHSC_01878
GO:0018995	host		0.45854	2	382	8	1988	SAOUHSC_01997,SAOUHSC_02281
GO:0033643	host cell part		0.45854	2	382	8	1988	SAOUHSC_01997,SAOUHSC_02281
GO:0043657	host cell		0.45854	2	382	8	1988	SAOUHSC_01997,SAOUHSC_02281
GO:0044215	other organism		0.45854	2	382	8	1988	SAOUHSC_01997,SAOUHSC_02281
GO:0044216	other organism cell		0.45854	2	382	8	1988	SAOUHSC_01997,SAOUHSC_02281
GO:0044217	other organism part		0.45854	2	382	8	1988	SAOUHSC_01997,SAOUHSC_02281
GO:0009579	thylakoid		0.47905	4	382	16	1988	SAOUHSC_02973,SAOUHSC_00174,SAOUHSC_02036,SAOUHSC_01447
GO:0044436	thylakoid part		0.47905	4	382	16	1988	SAOUHSC_00174,SAOUHSC_02973,SAOUHSC_01447,SAOUHSC_02036
GO:0044433	cytoplasmic vesicle part		0.48579	1	382	3	1988	SAOUHSC_02650
GO:1990204	oxidoreductase complex		0.49056	1	382	3	1988	SAOUHSC_00707
GO:0044429	mitochondrial part		0.49178	3	382	13	1988	SAOUHSC_02982,SAOUHSC_00965,SAOUHSC_01855
GO:0098805	whole membrane		0.49236	2	382	8	1988	SAOUHSC_01855,SAOUHSC_02650
GO:0005886	plasma membrane		0.49673	8	382	41	1988	SAOUHSC_01354,SAOUHSC_00233,SAOUHSC_02814,SAOUHSC_00133,SAOUHSC_00997,SAOUHSC_02925,SAOUHSC_02813,SAOUHSC_02943
GO:0031410	cytoplasmic vesicle		0.49692	2	382	8	1988	SAOUHSC_02390,SAOUHSC_02650
GO:0031982	vesicle		0.49692	2	382	8	1988	SAOUHSC_02390,SAOUHSC_02650
GO:0042470	melanosome		0.50671	1	382	3	1988	SAOUHSC_02390
GO:0048770	pigment granule		0.50671	1	382	3	1988	SAOUHSC_02390
GO:0000276	mitochondrial proton-transporting ATP synthase complex, coupling factor F(o)		0.51143	1	382	3	1988	SAOUHSC_00965
GO:0005753	mitochondrial proton-transporting ATP synthase complex		0.51143	1	382	3	1988	SAOUHSC_00965
GO:0000794	condensed nuclear chromosome		0.54172	3	382	15	1988	SAOUHSC_01855,SAOUHSC_00704,SAOUHSC_00213
GO:0005940	septin ring		0.54734	1	382	4	1988	SAOUHSC_01855
GO:0032156	septin cytoskeleton		0.54734	1	382	4	1988	SAOUHSC_01855
GO:0009289	pilus		0.56631	1	382	4	1988	SAOUHSC_00199
GO:0098800	inner mitochondrial membrane protein complex		0.5813	1	382	4	1988	SAOUHSC_00965
GO:0005741	mitochondrial outer membrane		0.58529	1	382	4	1988	SAOUHSC_01855
GO:0031968	organelle outer membrane		0.58529	1	382	4	1988	SAOUHSC_01855
GO:0044459	plasma membrane part		0.60351	4	382	22	1988	SAOUHSC_01354,SAOUHSC_02943,SAOUHSC_02925,SAOUHSC_00997
GO:0031975	envelope		0.61506	3	382	16	1988	SAOUHSC_01855,SAOUHSC_00965,SAOUHSC_02982
GO:0005938	cell cortex		0.61602	1	382	5	1988	SAOUHSC_01855
GO:0044448	cell cortex part		0.61602	1	382	5	1988	SAOUHSC_01855
GO:0005856	cytoskeleton		0.63064	3	382	17	1988	SAOUHSC_00213,SAOUHSC_01855,SAOUHSC_00707
GO:0044430	cytoskeletal part		0.63064	3	382	17	1988	SAOUHSC_00213,SAOUHSC_00707,SAOUHSC_01855
GO:0000793	condensed chromosome		0.63625	3	382	17	1988	SAOUHSC_01855,SAOUHSC_00704,SAOUHSC_00213
GO:0005739	mitochondrion		0.6383	3	382	16	1988	SAOUHSC_01855,SAOUHSC_00965,SAOUHSC_02982
GO:0000228	nuclear chromosome		0.63963	3	382	17	1988	SAOUHSC_01855,SAOUHSC_00704,SAOUHSC_00213
GO:0031090	organelle membrane		0.67239	5	382	30	1988	SAOUHSC_02973,SAOUHSC_01855,SAOUHSC_00965,SAOUHSC_02982,SAOUHSC_02650
GO:0000778	condensed nuclear chromosome kinetochore		0.69369	2	382	12	1988	SAOUHSC_01855,SAOUHSC_00213
GO:0000780	condensed nuclear chromosome, centromeric region		0.69369	2	382	12	1988	SAOUHSC_01855,SAOUHSC_00213
GO:0000942	condensed nuclear chromosome outer kinetochore		0.69369	2	382	12	1988	SAOUHSC_01855,SAOUHSC_00213
GO:0042729	DASH complex		0.69369	2	382	12	1988	SAOUHSC_00213,SAOUHSC_01855
GO:0045263	proton-transporting ATP synthase complex, coupling factor F(o)		0.72494	1	382	6	1988	SAOUHSC_00965
GO:0009521	photosystem		0.72575	2	382	10	1988	SAOUHSC_01447,SAOUHSC_02973
GO:0000940	condensed chromosome outer kinetochore		0.72935	2	382	13	1988	SAOUHSC_00213,SAOUHSC_01855
GO:0005819	spindle		0.72935	2	382	13	1988	SAOUHSC_01855,SAOUHSC_00213
GO:0044455	mitochondrial membrane part		0.73004	1	382	6	1988	SAOUHSC_00965
GO:0012505	endomembrane system		0.75	5	382	34	1988	SAOUHSC_02973,SAOUHSC_01855,SAOUHSC_02650,SAOUHSC_02321,SAOUHSC_01680
GO:0005887	integral component of plasma membrane		0.76175	2	382	14	1988	SAOUHSC_02943,SAOUHSC_02925
GO:0031226	intrinsic component of plasma membrane		0.76175	2	382	14	1988	SAOUHSC_02943,SAOUHSC_02925
GO:0030176	integral component of endoplasmic reticulum membrane		0.7664	1	382	7	1988	SAOUHSC_02973
GO:0031227	intrinsic component of endoplasmic reticulum membrane		0.7664	1	382	7	1988	SAOUHSC_02973
GO:0000777	condensed chromosome kinetochore		0.77332	2	382	14	1988	SAOUHSC_01855,SAOUHSC_00213
GO:0000779	condensed chromosome, centromeric region		0.77332	2	382	14	1988	SAOUHSC_00213,SAOUHSC_01855
GO:0098798	mitochondrial protein complex		0.78275	1	382	7	1988	SAOUHSC_00965
GO:0044427	chromosomal part		0.78475	3	382	21	1988	SAOUHSC_00704,SAOUHSC_01855,SAOUHSC_00213
GO:0015630	microtubule cytoskeleton		0.79751	2	382	15	1988	SAOUHSC_00213,SAOUHSC_01855
GO:0000776	kinetochore		0.801	2	382	15	1988	SAOUHSC_01855,SAOUHSC_00213
GO:0045259	proton-transporting ATP synthase complex		0.81242	1	382	8	1988	SAOUHSC_00965
GO:0031300	intrinsic component of organelle membrane		0.81369	1	382	8	1988	SAOUHSC_02973
GO:0031301	integral component of organelle membrane		0.81369	1	382	8	1988	SAOUHSC_02973
GO:0098588	bounding membrane of organelle		0.83063	3	382	24	1988	SAOUHSC_02973,SAOUHSC_01855,SAOUHSC_02650
GO:0000775	chromosome, centromeric region		0.83604	2	382	16	1988	SAOUHSC_00213,SAOUHSC_01855
GO:0098687	chromosomal region		0.83604	2	382	16	1988	SAOUHSC_01855,SAOUHSC_00213
GO:0031984	organelle subcompartment		0.83925	2	382	18	1988	SAOUHSC_01680,SAOUHSC_02973
GO:0031981	nuclear lumen		0.87072	3	382	25	1988	SAOUHSC_00213,SAOUHSC_01855,SAOUHSC_00704
GO:0033178	proton-transporting two-sector ATPase complex, catalytic domain		0.87939	1	382	9	1988	SAOUHSC_01921
GO:0033177	proton-transporting two-sector ATPase complex, proton-transporting domain		0.8881	1	382	11	1988	SAOUHSC_00965
GO:0005634	nucleus		0.89031	8	382	60	1988	SAOUHSC_02650,SAOUHSC_00389,SAOUHSC_02784,SAOUHSC_03015,SAOUHSC_00213,SAOUHSC_01855,SAOUHSC_00704,SAOUHSC_00035
GO:0031974	membrane-enclosed lumen		0.9045	3	382	27	1988	SAOUHSC_00704,SAOUHSC_01855,SAOUHSC_00213
GO:0043233	organelle lumen		0.9045	3	382	27	1988	SAOUHSC_00213,SAOUHSC_00704,SAOUHSC_01855
GO:0070013	intracellular organelle lumen		0.9045	3	382	27	1988	SAOUHSC_00704,SAOUHSC_01855,SAOUHSC_00213
GO:0042995	cell projection		0.90856	1	382	12	1988	SAOUHSC_00199
GO:0044428	nuclear part		0.91234	3	382	28	1988	SAOUHSC_01855,SAOUHSC_00704,SAOUHSC_00213
GO:0016469	proton-transporting two-sector ATPase complex		0.92203	2	382	20	1988	SAOUHSC_01921,SAOUHSC_00965
GO:0019867	outer membrane		0.92308	1	382	12	1988	SAOUHSC_01855
GO:1902494	catalytic complex		0.93184	3	382	30	1988	SAOUHSC_00707,SAOUHSC_02607,SAOUHSC_01878
GO:0005789	endoplasmic reticulum membrane		0.9396	1	382	15	1988	SAOUHSC_02973
GO:0042175	nuclear outer membrane-endoplasmic reticulum membrane network		0.9396	1	382	15	1988	SAOUHSC_02973
GO:0044432	endoplasmic reticulum part		0.9396	1	382	15	1988	SAOUHSC_02973
GO:0098827	endoplasmic reticulum subcompartment		0.9396	1	382	15	1988	SAOUHSC_02973
GO:0005783	endoplasmic reticulum		0.94205	2	382	24	1988	SAOUHSC_02973,SAOUHSC_02321
GO:0044446	intracellular organelle part		0.94218	9	382	73	1988	SAOUHSC_00213,SAOUHSC_01855,SAOUHSC_02650,SAOUHSC_02982,SAOUHSC_01680,SAOUHSC_02973,SAOUHSC_00707,SAOUHSC_00704,SAOUHSC_00965
GO:0098796	membrane protein complex		0.95146	6	382	50	1988	SAOUHSC_01921,SAOUHSC_01394,SAOUHSC_00965,SAOUHSC_02973,SAOUHSC_01447,SAOUHSC_02650
GO:0044422	organelle part		0.95201	9	382	75	1988	SAOUHSC_01855,SAOUHSC_00213,SAOUHSC_02982,SAOUHSC_01680,SAOUHSC_02650,SAOUHSC_02973,SAOUHSC_00707,SAOUHSC_00704,SAOUHSC_00965
GO:0005694	chromosome		0.95332	3	382	30	1988	SAOUHSC_01855,SAOUHSC_00704,SAOUHSC_00213
GO:1990234	transferase complex		0.95816	1	382	16	1988	SAOUHSC_01878
GO:0044444	cytoplasmic part		0.96152	16	382	129	1988	SAOUHSC_00707,SAOUHSC_01878,SAOUHSC_02321,SAOUHSC_02390,SAOUHSC_01208,SAOUHSC_01855,SAOUHSC_01320,SAOUHSC_01997,SAOUHSC_01680,SAOUHSC_02650,SAOUHSC_00965,SAOUHSC_02973,SAOUHSC_01394,SAOUHSC_00434,SAOUHSC_02161,SAOUHSC_02982
GO:0030529	ribonucleoprotein complex		0.96209	6	382	64	1988	SAOUHSC_02161,SAOUHSC_01208,SAOUHSC_02650,SAOUHSC_01997,SAOUHSC_01320,SAOUHSC_00434
GO:0043227	membrane-bounded organelle		0.96269	14	382	109	1988	SAOUHSC_00213,SAOUHSC_03015,SAOUHSC_01855,SAOUHSC_02650,SAOUHSC_02784,SAOUHSC_02982,SAOUHSC_00389,SAOUHSC_01680,SAOUHSC_00035,SAOUHSC_02973,SAOUHSC_00704,SAOUHSC_00965,SAOUHSC_02321,SAOUHSC_02390
GO:0043231	intracellular membrane-bounded organelle		0.96269	14	382	109	1988	SAOUHSC_00213,SAOUHSC_03015,SAOUHSC_01855,SAOUHSC_02650,SAOUHSC_01680,SAOUHSC_00389,SAOUHSC_02982,SAOUHSC_02784,SAOUHSC_00704,SAOUHSC_00965,SAOUHSC_02973,SAOUHSC_00035,SAOUHSC_02321,SAOUHSC_02390
GO:0043234	protein complex		0.97438	14	382	109	1988	SAOUHSC_02182,SAOUHSC_00213,SAOUHSC_01855,SAOUHSC_01394,SAOUHSC_02650,SAOUHSC_01447,SAOUHSC_01969,SAOUHSC_02973,SAOUHSC_01921,SAOUHSC_00965,SAOUHSC_00707,SAOUHSC_02607,SAOUHSC_00069,SAOUHSC_01878
GO:0005840	ribosome		0.97743	5	382	61	1988	SAOUHSC_02161,SAOUHSC_01208,SAOUHSC_01320,SAOUHSC_01997,SAOUHSC_00434
GO:0043232	intracellular non-membrane-bounded organelle		0.98779	9	382	93	1988	SAOUHSC_02161,SAOUHSC_00213,SAOUHSC_00434,SAOUHSC_01320,SAOUHSC_01855,SAOUHSC_01997,SAOUHSC_01208,SAOUHSC_00707,SAOUHSC_00704
GO:0005623	cell		0.99046	51	382	353	1988	SAOUHSC_02125,SAOUHSC_00965,SAOUHSC_00035,SAOUHSC_00544,SAOUHSC_00545,SAOUHSC_00133,SAOUHSC_02925,SAOUHSC_02401,SAOUHSC_01718,SAOUHSC_02161,SAOUHSC_00199,SAOUHSC_01134,SAOUHSC_03015,SAOUHSC_00213,SAOUHSC_02963,SAOUHSC_00434,SAOUHSC_00771,SAOUHSC_02390,SAOUHSC_00704,SAOUHSC_00707,SAOUHSC_00997,SAOUHSC_03009,SAOUHSC_01680,SAOUHSC_00389,SAOUHSC_01447,SAOUHSC_01855,SAOUHSC_00233,SAOUHSC_02814,SAOUHSC…
GO:0044464	cell part		0.99046	51	382	353	1988	SAOUHSC_01394,SAOUHSC_03014,SAOUHSC_00174,SAOUHSC_02982,SAOUHSC_02784,SAOUHSC_03013,SAOUHSC_02973,SAOUHSC_00812,SAOUHSC_02607,SAOUHSC_01320,SAOUHSC_01395,SAOUHSC_01997,SAOUHSC_01354,SAOUHSC_02650,SAOUHSC_02036,SAOUHSC_02813,SAOUHSC_02802,SAOUHSC_02943,SAOUHSC_00855,SAOUHSC_01969,SAOUHSC_01878,SAOUHSC_02321,SAOUHSC_01208,SAOUHSC_01134,SAOUHSC_02963,SAOUHSC_03015,SAOUHSC_00213,SAOUHSC_00434,SAOUHSC…
GO:0043228	non-membrane-bounded organelle		0.99214	9	382	97	1988	SAOUHSC_02161,SAOUHSC_00213,SAOUHSC_00434,SAOUHSC_01855,SAOUHSC_01320,SAOUHSC_01997,SAOUHSC_01208,SAOUHSC_00704,SAOUHSC_00707
GO:0005737	cytoplasm		0.99306	24	382	197	1988	SAOUHSC_03013,SAOUHSC_02973,SAOUHSC_00965,SAOUHSC_01718,SAOUHSC_02161,SAOUHSC_02982,SAOUHSC_01394,SAOUHSC_00434,SAOUHSC_03014,SAOUHSC_00771,SAOUHSC_01878,SAOUHSC_01208,SAOUHSC_02321,SAOUHSC_02390,SAOUHSC_03009,SAOUHSC_00707,SAOUHSC_00855,SAOUHSC_01969,SAOUHSC_01680,SAOUHSC_02650,SAOUHSC_01997,SAOUHSC_01320,SAOUHSC_01855,SAOUHSC_01395
GO:0032991	macromolecular complex		0.99482	19	382	166	1988	SAOUHSC_02607,SAOUHSC_00965,SAOUHSC_02973,SAOUHSC_02161,SAOUHSC_01394,SAOUHSC_00213,SAOUHSC_00434,SAOUHSC_02182,SAOUHSC_01878,SAOUHSC_00069,SAOUHSC_01208,SAOUHSC_01921,SAOUHSC_00707,SAOUHSC_01969,SAOUHSC_02650,SAOUHSC_01447,SAOUHSC_01320,SAOUHSC_01855,SAOUHSC_01997
GO:0043229	intracellular organelle		0.99527	20	382	176	1988	SAOUHSC_01997,SAOUHSC_01855,SAOUHSC_01320,SAOUHSC_00389,SAOUHSC_01680,SAOUHSC_02650,SAOUHSC_00707,SAOUHSC_00704,SAOUHSC_01208,SAOUHSC_02321,SAOUHSC_02390,SAOUHSC_00434,SAOUHSC_00213,SAOUHSC_03015,SAOUHSC_02784,SAOUHSC_02161,SAOUHSC_02982,SAOUHSC_02973,SAOUHSC_00035,SAOUHSC_00965
GO:0043226	organelle		0.99729	20	382	182	1988	SAOUHSC_03015,SAOUHSC_00213,SAOUHSC_00434,SAOUHSC_02982,SAOUHSC_02161,SAOUHSC_02784,SAOUHSC_00965,SAOUHSC_00035,SAOUHSC_02973,SAOUHSC_01855,SAOUHSC_01320,SAOUHSC_01997,SAOUHSC_00389,SAOUHSC_01680,SAOUHSC_02650,SAOUHSC_00707,SAOUHSC_00704,SAOUHSC_02321,SAOUHSC_02390,SAOUHSC_01208
GO:0005622	intracellular		0.99875	37	382	293	1988	SAOUHSC_01969,SAOUHSC_00855,SAOUHSC_01878,SAOUHSC_01208,SAOUHSC_02321,SAOUHSC_01997,SAOUHSC_01320,SAOUHSC_01395,SAOUHSC_02650,SAOUHSC_02036,SAOUHSC_03013,SAOUHSC_02973,SAOUHSC_02607,SAOUHSC_01394,SAOUHSC_00174,SAOUHSC_03014,SAOUHSC_02784,SAOUHSC_02982,SAOUHSC_03009,SAOUHSC_00707,SAOUHSC_00704,SAOUHSC_00771,SAOUHSC_02390,SAOUHSC_01855,SAOUHSC_00389,SAOUHSC_01680,SAOUHSC_01447,SAOUHSC_00035,SAOUHSC…
GO:0044424	intracellular part		0.99883	34	382	275	1988	SAOUHSC_00855,SAOUHSC_01969,SAOUHSC_01878,SAOUHSC_01208,SAOUHSC_02321,SAOUHSC_01997,SAOUHSC_01320,SAOUHSC_01395,SAOUHSC_02036,SAOUHSC_02650,SAOUHSC_02973,SAOUHSC_03013,SAOUHSC_02607,SAOUHSC_01394,SAOUHSC_00174,SAOUHSC_03014,SAOUHSC_02784,SAOUHSC_02982,SAOUHSC_03009,SAOUHSC_00707,SAOUHSC_00704,SAOUHSC_00771,SAOUHSC_02390,SAOUHSC_01855,SAOUHSC_00389,SAOUHSC_01680,SAOUHSC_01447,SAOUHSC_00035,SAOUHSC…

## Sheet: molecular_function
GO_accession	Description		Over_represented_pValue	DEG_item	DEG_list	Background_item	Background_list	Gene_names
GO:0015171	amino acid transmembrane transporter activity		0.00017888	11	382	17	1988	SAOUHSC_00949,SAOUHSC_00569,SAOUHSC_02967,SAOUHSC_02622,SAOUHSC_01326,SAOUHSC_02923,SAOUHSC_02729,SAOUHSC_01411,SAOUHSC_02750,SAOUHSC_01450,SAOUHSC_01354
GO:0015370	solute:sodium symporter activity		0.002418	5	382	6	1988	SAOUHSC_00949,SAOUHSC_02667,SAOUHSC_02622,SAOUHSC_01354,SAOUHSC_00420
GO:0016836	hydro-lyase activity		0.0031593	11	382	24	1988	SAOUHSC_03011,SAOUHSC_00007,SAOUHSC_00985,SAOUHSC_02607,SAOUHSC_00196,SAOUHSC_00707,SAOUHSC_03009,SAOUHSC_02881,SAOUHSC_02877,SAOUHSC_02288,SAOUHSC_00061
GO:0005342	organic acid transmembrane transporter activity		0.0032121	12	382	25	1988	SAOUHSC_01354,SAOUHSC_01450,SAOUHSC_02750,SAOUHSC_01411,SAOUHSC_02923,SAOUHSC_01326,SAOUHSC_02729,SAOUHSC_00569,SAOUHSC_00949,SAOUHSC_02667,SAOUHSC_02967,SAOUHSC_02622
GO:0046943	carboxylic acid transmembrane transporter activity		0.0032121	12	382	25	1988	SAOUHSC_01354,SAOUHSC_01450,SAOUHSC_02750,SAOUHSC_01411,SAOUHSC_02923,SAOUHSC_01326,SAOUHSC_02729,SAOUHSC_00569,SAOUHSC_00949,SAOUHSC_02667,SAOUHSC_02967,SAOUHSC_02622
GO:0008514	organic anion transmembrane transporter activity		0.0045139	12	382	26	1988	SAOUHSC_02729,SAOUHSC_02923,SAOUHSC_01326,SAOUHSC_02622,SAOUHSC_00569,SAOUHSC_02667,SAOUHSC_02967,SAOUHSC_00949,SAOUHSC_01354,SAOUHSC_01450,SAOUHSC_02750,SAOUHSC_01411
GO:0005506	iron ion binding		0.0045746	8	382	16	1988	SAOUHSC_00174,SAOUHSC_02443,SAOUHSC_00873,SAOUHSC_02036,SAOUHSC_00850,SAOUHSC_00544,SAOUHSC_00545,SAOUHSC_02108
GO:0015293	symporter activity		0.0056376	5	382	7	1988	SAOUHSC_00420,SAOUHSC_01354,SAOUHSC_00949,SAOUHSC_02667,SAOUHSC_02622
GO:0015294	solute:cation symporter activity		0.0056376	5	382	7	1988	SAOUHSC_00420,SAOUHSC_01354,SAOUHSC_02667,SAOUHSC_00949,SAOUHSC_02622
GO:0016743	carboxyl- or carbamoyltransferase activity		0.0078984	3	382	3	1988	SAOUHSC_01128,SAOUHSC_02968,SAOUHSC_01166
GO:0051536	iron-sulfur cluster binding		0.0090645	11	382	27	1988	SAOUHSC_02684,SAOUHSC_00188,SAOUHSC_02714,SAOUHSC_00719,SAOUHSC_00873,SAOUHSC_00850,SAOUHSC_00608,SAOUHSC_01877,SAOUHSC_01679,SAOUHSC_02941,SAOUHSC_02582
GO:0051540	metal cluster binding		0.0090645	11	382	27	1988	SAOUHSC_02582,SAOUHSC_01679,SAOUHSC_02941,SAOUHSC_00873,SAOUHSC_00850,SAOUHSC_02684,SAOUHSC_02714,SAOUHSC_00719,SAOUHSC_00188,SAOUHSC_01877,SAOUHSC_00608
GO:0005343	organic acid:sodium symporter activity		0.0093792	4	382	5	1988	SAOUHSC_01354,SAOUHSC_02622,SAOUHSC_00949,SAOUHSC_02667
GO:0015296	anion:cation symporter activity		0.0093792	4	382	5	1988	SAOUHSC_01354,SAOUHSC_00949,SAOUHSC_02667,SAOUHSC_02622
GO:0005283	sodium:amino acid symporter activity		0.010528	3	382	3	1988	SAOUHSC_01354,SAOUHSC_02622,SAOUHSC_00949
GO:0005416	cation:amino acid symporter activity		0.010528	3	382	3	1988	SAOUHSC_01354,SAOUHSC_02622,SAOUHSC_00949
GO:0016835	carbon-oxygen lyase activity		0.013061	11	382	28	1988	SAOUHSC_00061,SAOUHSC_02288,SAOUHSC_02881,SAOUHSC_03009,SAOUHSC_00707,SAOUHSC_02877,SAOUHSC_03011,SAOUHSC_00007,SAOUHSC_00196,SAOUHSC_00985,SAOUHSC_02607
GO:0015291	secondary active transmembrane transporter activity		0.013357	9	382	21	1988	SAOUHSC_00946,SAOUHSC_02667,SAOUHSC_00949,SAOUHSC_02731,SAOUHSC_02622,SAOUHSC_01354,SAOUHSC_00420,SAOUHSC_02722,SAOUHSC_00315
GO:0003857	3-hydroxyacyl-CoA dehydrogenase activity		0.018653	10	382	24	1988	SAOUHSC_02403,SAOUHSC_02881,SAOUHSC_01833,SAOUHSC_02877,SAOUHSC_01278,SAOUHSC_00086,SAOUHSC_00196,SAOUHSC_02830,SAOUHSC_01043,SAOUHSC_02684
GO:0015081	sodium ion transmembrane transporter activity		0.01888	5	382	9	1988	SAOUHSC_02667,SAOUHSC_00949,SAOUHSC_02622,SAOUHSC_01354,SAOUHSC_00420
GO:0016491	oxidoreductase activity		0.023278	63	382	255	1988	SAOUHSC_02830,SAOUHSC_01833,SAOUHSC_01278,SAOUHSC_01718,SAOUHSC_02403,SAOUHSC_00039,SAOUHSC_02676,SAOUHSC_02443,SAOUHSC_02772,SAOUHSC_02942,SAOUHSC_01040,SAOUHSC_01596,SAOUHSC_02152,SAOUHSC_02387,SAOUHSC_00196,SAOUHSC_01397,SAOUHSC_02681,SAOUHSC_02582,SAOUHSC_00707,SAOUHSC_03009,SAOUHSC_02849,SAOUHSC_00206,SAOUHSC_00326,SAOUHSC_02922,SAOUHSC_02363,SAOUHSC_02684,SAOUHSC_00298,SAOUHSC_00319,SAOUHSC…
GO:0005227	calcium activated cation channel activity		0.027612	2	382	2	1988	SAOUHSC_00395,SAOUHSC_01110
GO:0005267	potassium channel activity		0.027612	2	382	2	1988	SAOUHSC_01110,SAOUHSC_00395
GO:0015269	calcium-activated potassium channel activity		0.027612	2	382	2	1988	SAOUHSC_00395,SAOUHSC_01110
GO:0004045	aminoacyl-tRNA hydrolase activity		0.030107	2	382	2	1988	SAOUHSC_02044,SAOUHSC_00475
GO:0003995	acyl-CoA dehydrogenase activity		0.030316	3	382	4	1988	SAOUHSC_00132,SAOUHSC_00197,SAOUHSC_02556
GO:0050151	oleate hydratase activity		0.036806	3	382	4	1988	SAOUHSC_02881,SAOUHSC_02877,SAOUHSC_00061
GO:0016597	amino acid binding		0.037836	6	382	14	1988	SAOUHSC_01319,SAOUHSC_00261,SAOUHSC_01166,SAOUHSC_01833,SAOUHSC_02968,SAOUHSC_01128
GO:0048037	cofactor binding		0.047168	51	382	204	1988	SAOUHSC_02684,SAOUHSC_02922,SAOUHSC_00326,SAOUHSC_00298,SAOUHSC_00196,SAOUHSC_03009,SAOUHSC_02849,SAOUHSC_02582,SAOUHSC_02671,SAOUHSC_02443,SAOUHSC_01166,SAOUHSC_00450,SAOUHSC_00608,SAOUHSC_01040,SAOUHSC_02387,SAOUHSC_01596,SAOUHSC_02924,SAOUHSC_02830,SAOUHSC_00989,SAOUHSC_00039,SAOUHSC_02403,SAOUHSC_01833,SAOUHSC_01278,SAOUHSC_01043,SAOUHSC_02714,SAOUHSC_00719,SAOUHSC_02862,SAOUHSC_02036,SAOUHSC…
GO:0005294	neutral L-amino acid secondary active transmembrane transporter activity		0.049564	2	382	2	1988	SAOUHSC_00949,SAOUHSC_01354
GO:0015175	neutral amino acid transmembrane transporter activity		0.049564	2	382	2	1988	SAOUHSC_00949,SAOUHSC_01354
GO:0015655	alanine:sodium symporter activity		0.049564	2	382	2	1988	SAOUHSC_01354,SAOUHSC_00949
GO:0022858	alanine transmembrane transporter activity		0.049564	2	382	2	1988	SAOUHSC_01354,SAOUHSC_00949
GO:0030983	mismatched DNA binding		0.049654	6	382	14	1988	SAOUHSC_01273,SAOUHSC_01311,SAOUHSC_03019,SAOUHSC_02276,SAOUHSC_02754,SAOUHSC_00748
GO:0004356	glutamate-ammonia ligase activity		0.050749	2	382	2	1988	SAOUHSC_00196,SAOUHSC_01287
GO:0016211	ammonia ligase activity		0.050749	2	382	2	1988	SAOUHSC_01287,SAOUHSC_00196
GO:0016880	acid-ammonia (or amide) ligase activity		0.050749	2	382	2	1988	SAOUHSC_00196,SAOUHSC_01287
GO:0031406	carboxylic acid binding		0.052164	7	382	18	1988	SAOUHSC_01166,SAOUHSC_00261,SAOUHSC_02022,SAOUHSC_01319,SAOUHSC_01128,SAOUHSC_01833,SAOUHSC_02968
GO:0043177	organic acid binding		0.052164	7	382	18	1988	SAOUHSC_01128,SAOUHSC_02968,SAOUHSC_01833,SAOUHSC_01166,SAOUHSC_00261,SAOUHSC_01319,SAOUHSC_02022
GO:0008199	ferric iron binding		0.056388	3	382	5	1988	SAOUHSC_02108,SAOUHSC_00544,SAOUHSC_00545
GO:0005102	receptor binding		0.065346	8	382	21	1988	SAOUHSC_02321,SAOUHSC_00840,SAOUHSC_01969,SAOUHSC_02784,SAOUHSC_01447,SAOUHSC_01855,SAOUHSC_02182,SAOUHSC_02897
GO:0003690	double-stranded DNA binding		0.065486	6	382	15	1988	SAOUHSC_02754,SAOUHSC_02276,SAOUHSC_03019,SAOUHSC_01311,SAOUHSC_01273,SAOUHSC_00748
GO:0001848	complement binding		0.069018	2	382	3	1988	SAOUHSC_01110,SAOUHSC_01114
GO:0022892	substrate-specific transporter activity		0.079621	42	382	173	1988	SAOUHSC_02802,SAOUHSC_02841,SAOUHSC_02923,SAOUHSC_02434,SAOUHSC_01110,SAOUHSC_02351,SAOUHSC_01450,SAOUHSC_01354,SAOUHSC_02520,SAOUHSC_02650,SAOUHSC_02973,SAOUHSC_00569,SAOUHSC_02667,SAOUHSC_02247,SAOUHSC_00946,SAOUHSC_01058,SAOUHSC_02557,SAOUHSC_02982,SAOUHSC_00209,SAOUHSC_00420,SAOUHSC_02722,SAOUHSC_00708,SAOUHSC_02044,SAOUHSC_00329,SAOUHSC_02622,SAOUHSC_02661,SAOUHSC_01326,SAOUHSC_01855,SAOUHSC…
GO:0008375	acetylglucosaminyltransferase activity		0.08489	2	382	3	1988	SAOUHSC_02754,SAOUHSC_01680
GO:0022804	active transmembrane transporter activity		0.085714	20	382	73	1988	SAOUHSC_02841,SAOUHSC_03018,SAOUHSC_02622,SAOUHSC_00692,SAOUHSC_02661,SAOUHSC_00636,SAOUHSC_01354,SAOUHSC_00315,SAOUHSC_00693,SAOUHSC_02400,SAOUHSC_02719,SAOUHSC_00946,SAOUHSC_02731,SAOUHSC_02667,SAOUHSC_00949,SAOUHSC_02401,SAOUHSC_02722,SAOUHSC_00420,SAOUHSC_00209,SAOUHSC_00708
GO:0003954	NADH dehydrogenase activity		0.093865	2	382	3	1988	SAOUHSC_01917,SAOUHSC_02676
GO:0008137	NADH dehydrogenase (ubiquinone) activity		0.093865	2	382	3	1988	SAOUHSC_01917,SAOUHSC_02676
GO:0050136	NADH dehydrogenase (quinone) activity		0.093865	2	382	3	1988	SAOUHSC_01917,SAOUHSC_02676
GO:0031683	G-protein beta/gamma-subunit complex binding		0.093897	4	382	9	1988	SAOUHSC_03019,SAOUHSC_02276,SAOUHSC_00693,SAOUHSC_02754
GO:0022891	substrate-specific transmembrane transporter activity		0.10994	40	382	168	1988	SAOUHSC_00133,SAOUHSC_02731,SAOUHSC_00949,SAOUHSC_00965,SAOUHSC_02967,SAOUHSC_02401,SAOUHSC_02400,SAOUHSC_02729,SAOUHSC_00395,SAOUHSC_01411,SAOUHSC_02864,SAOUHSC_02443,SAOUHSC_02661,SAOUHSC_02622,SAOUHSC_01326,SAOUHSC_01855,SAOUHSC_02750,SAOUHSC_02973,SAOUHSC_02667,SAOUHSC_00569,SAOUHSC_02247,SAOUHSC_00946,SAOUHSC_01058,SAOUHSC_02557,SAOUHSC_02982,SAOUHSC_00209,SAOUHSC_00420,SAOUHSC_02722,SAOUHSC…
GO:0016651	oxidoreductase activity, acting on NAD(P)H		0.11215	4	382	11	1988	SAOUHSC_01917,SAOUHSC_02152,SAOUHSC_01264,SAOUHSC_02676
GO:0005215	transporter activity		0.11305	61	382	264	1988	SAOUHSC_02802,SAOUHSC_00258,SAOUHSC_02841,SAOUHSC_02923,SAOUHSC_02629,SAOUHSC_02434,SAOUHSC_02119,SAOUHSC_01053,SAOUHSC_01110,SAOUHSC_00693,SAOUHSC_00315,SAOUHSC_01450,SAOUHSC_00636,SAOUHSC_02351,SAOUHSC_00738,SAOUHSC_01354,SAOUHSC_02520,SAOUHSC_02650,SAOUHSC_02973,SAOUHSC_02667,SAOUHSC_00569,SAOUHSC_02247,SAOUHSC_02719,SAOUHSC_00698,SAOUHSC_00946,SAOUHSC_02937,SAOUHSC_01058,SAOUHSC_02557,SAOUHSC…
GO:0022857	transmembrane transporter activity		0.1161	48	382	204	1988	SAOUHSC_02802,SAOUHSC_02629,SAOUHSC_02434,SAOUHSC_02841,SAOUHSC_02923,SAOUHSC_01110,SAOUHSC_00693,SAOUHSC_00315,SAOUHSC_02520,SAOUHSC_02650,SAOUHSC_02351,SAOUHSC_01450,SAOUHSC_00636,SAOUHSC_01354,SAOUHSC_02247,SAOUHSC_02973,SAOUHSC_02667,SAOUHSC_00569,SAOUHSC_02719,SAOUHSC_00946,SAOUHSC_02557,SAOUHSC_01058,SAOUHSC_00708,SAOUHSC_02044,SAOUHSC_00209,SAOUHSC_02982,SAOUHSC_02722,SAOUHSC_00420,SAOUHSC…
GO:0016627	oxidoreductase activity, acting on the CH-CH group of donors		0.11885	16	382	59	1988	SAOUHSC_00298,SAOUHSC_00197,SAOUHSC_01043,SAOUHSC_02684,SAOUHSC_02922,SAOUHSC_02685,SAOUHSC_00132,SAOUHSC_03009,SAOUHSC_02555,SAOUHSC_00855,SAOUHSC_01397,SAOUHSC_02556,SAOUHSC_02387,SAOUHSC_00039,SAOUHSC_02830,SAOUHSC_00946
GO:0017153	sodium:dicarboxylate symporter activity		0.11997	2	382	3	1988	SAOUHSC_02667,SAOUHSC_02622
GO:0098772	molecular function regulator		0.1326	6	382	19	1988	SAOUHSC_00704,SAOUHSC_02897,SAOUHSC_00251,SAOUHSC_00258,SAOUHSC_02777,SAOUHSC_00840
GO:0015077	monovalent inorganic cation transmembrane transporter activity		0.14171	12	382	46	1988	SAOUHSC_00946,SAOUHSC_02622,SAOUHSC_00965,SAOUHSC_00949,SAOUHSC_02667,SAOUHSC_02731,SAOUHSC_01354,SAOUHSC_00420,SAOUHSC_02982,SAOUHSC_02443,SAOUHSC_00395,SAOUHSC_01110
GO:0046789	host cell surface receptor binding		0.14198	1	382	1	1988	SAOUHSC_02321
GO:0046812	host cell surface binding		0.14198	1	382	1	1988	SAOUHSC_02321
GO:0016655	oxidoreductase activity, acting on NAD(P)H, quinone or similar compound as acceptor		0.1468	2	382	4	1988	SAOUHSC_02676,SAOUHSC_01917
GO:0004190	aspartic-type endopeptidase activity		0.14848	5	382	16	1988	SAOUHSC_02777,SAOUHSC_01764,SAOUHSC_02650,SAOUHSC_00259,SAOUHSC_00997
GO:0070001	aspartic-type peptidase activity		0.14848	5	382	16	1988	SAOUHSC_02650,SAOUHSC_01764,SAOUHSC_02777,SAOUHSC_00997,SAOUHSC_00259
GO:0000989	transcription factor activity, transcription factor binding		0.14864	1	382	1	1988	SAOUHSC_02784
GO:0003712	transcription cofactor activity		0.14864	1	382	1	1988	SAOUHSC_02784
GO:0003713	transcription coactivator activity		0.14864	1	382	1	1988	SAOUHSC_02784
GO:0035257	nuclear hormone receptor binding		0.14864	1	382	1	1988	SAOUHSC_02784
GO:0051427	hormone receptor binding		0.14864	1	382	1	1988	SAOUHSC_02784
GO:0050662	coenzyme binding		0.1504	38	382	158	1988	SAOUHSC_00298,SAOUHSC_02922,SAOUHSC_02684,SAOUHSC_03009,SAOUHSC_02849,SAOUHSC_00196,SAOUHSC_01596,SAOUHSC_01040,SAOUHSC_02387,SAOUHSC_00608,SAOUHSC_00450,SAOUHSC_01166,SAOUHSC_02671,SAOUHSC_01833,SAOUHSC_01278,SAOUHSC_02403,SAOUHSC_00989,SAOUHSC_00039,SAOUHSC_02830,SAOUHSC_02924,SAOUHSC_00197,SAOUHSC_01395,SAOUHSC_01320,SAOUHSC_03012,SAOUHSC_02862,SAOUHSC_01043,SAOUHSC_01832,SAOUHSC_02877,SAOUHSC…
GO:0034069	aminoglycoside N-acetyltransferase activity		0.15717	1	382	1	1988	SAOUHSC_00330
GO:0046353	aminoglycoside 3-N-acetyltransferase activity		0.15717	1	382	1	1988	SAOUHSC_00330
GO:0016741	transferase activity, transferring one-carbon groups		0.16364	14	382	56	1988	SAOUHSC_02709,SAOUHSC_01878,SAOUHSC_00086,SAOUHSC_01016,SAOUHSC_01718,SAOUHSC_02682,SAOUHSC_02968,SAOUHSC_01128,SAOUHSC_00464,SAOUHSC_00554,SAOUHSC_02676,SAOUHSC_01680,SAOUHSC_01166,SAOUHSC_01821
GO:0004713	protein tyrosine kinase activity		0.16546	1	382	1	1988	SAOUHSC_01855
GO:0016811	hydrolase activity, acting on carbon-nitrogen (but not peptide) bonds, in linear amides		0.16584	5	382	15	1988	SAOUHSC_01012,SAOUHSC_02520,SAOUHSC_02023,SAOUHSC_02661,SAOUHSC_01895
GO:0052855	ADP-dependent NAD(P)H-hydrate dehydratase activity		0.16708	2	382	4	1988	SAOUHSC_00007,SAOUHSC_00707
GO:0005143	interleukin-12 receptor binding		0.17068	1	382	1	1988	SAOUHSC_02897
GO:0003994	aconitate hydratase activity		0.17185	1	382	1	1988	SAOUHSC_02288
GO:0004424	imidazoleglycerol-phosphate dehydratase activity		0.17232	1	382	1	1988	SAOUHSC_03011
GO:0003879	ATP phosphoribosyltransferase activity		0.17509	1	382	1	1988	SAOUHSC_03014
GO:0004820	glycine-tRNA ligase activity		0.17509	1	382	1	1988	SAOUHSC_03014
GO:0032403	protein complex binding		0.17608	5	382	15	1988	SAOUHSC_00069,SAOUHSC_02276,SAOUHSC_03019,SAOUHSC_00693,SAOUHSC_02754
GO:0008817	cob(I)yrinic acid a,c-diamide adenosyltransferase activity		0.17669	1	382	1	1988	SAOUHSC_02832
GO:0008455	alpha-1,6-mannosylglycoprotein 2-beta-N-acetylglucosaminyltransferase activity		0.18533	1	382	1	1988	SAOUHSC_01680
GO:0017150	tRNA dihydrouridine synthase activity		0.1915	3	382	8	1988	SAOUHSC_00298,SAOUHSC_03009,SAOUHSC_00039
GO:0016668	oxidoreductase activity, acting on a sulfur group of donors, NAD(P) as acceptor		0.19366	1	382	1	1988	SAOUHSC_02152
GO:0047134	protein-disulfide reductase activity		0.19366	1	382	1	1988	SAOUHSC_02152
GO:0050380	undecaprenyl-diphosphatase activity		0.19386	1	382	1	1988	SAOUHSC_00691
GO:0008509	anion transmembrane transporter activity		0.19423	27	382	116	1988	SAOUHSC_01855,SAOUHSC_02750,SAOUHSC_01110,SAOUHSC_01354,SAOUHSC_01450,SAOUHSC_02650,SAOUHSC_02802,SAOUHSC_02622,SAOUHSC_02923,SAOUHSC_01326,SAOUHSC_01058,SAOUHSC_01411,SAOUHSC_00395,SAOUHSC_02982,SAOUHSC_02443,SAOUHSC_02722,SAOUHSC_00420,SAOUHSC_02864,SAOUHSC_02044,SAOUHSC_00949,SAOUHSC_00569,SAOUHSC_02967,SAOUHSC_00965,SAOUHSC_02667,SAOUHSC_02731,SAOUHSC_00946,SAOUHSC_02729
GO:0015204	urea transmembrane transporter activity		0.19486	1	382	1	1988	SAOUHSC_02557
GO:0015075	ion transmembrane transporter activity		0.19506	31	382	135	1988	SAOUHSC_01450,SAOUHSC_02351,SAOUHSC_01354,SAOUHSC_02650,SAOUHSC_01855,SAOUHSC_01110,SAOUHSC_02750,SAOUHSC_01326,SAOUHSC_02923,SAOUHSC_02434,SAOUHSC_02802,SAOUHSC_02622,SAOUHSC_02864,SAOUHSC_00420,SAOUHSC_02982,SAOUHSC_02443,SAOUHSC_02722,SAOUHSC_02044,SAOUHSC_01058,SAOUHSC_01411,SAOUHSC_00395,SAOUHSC_02729,SAOUHSC_00946,SAOUHSC_00133,SAOUHSC_02731,SAOUHSC_00949,SAOUHSC_02967,SAOUHSC_00965,SAOUHSC…
GO:0016879	ligase activity, forming carbon-nitrogen bonds		0.19656	8	382	28	1988	SAOUHSC_01170,SAOUHSC_00019,SAOUHSC_01287,SAOUHSC_01845,SAOUHSC_01709,SAOUHSC_00069,SAOUHSC_00196,SAOUHSC_02933
GO:0050660	flavin adenine dinucleotide binding		0.19667	11	382	40	1988	SAOUHSC_02556,SAOUHSC_01278,SAOUHSC_02877,SAOUHSC_03009,SAOUHSC_00039,SAOUHSC_02881,SAOUHSC_00061,SAOUHSC_01043,SAOUHSC_02684,SAOUHSC_00197,SAOUHSC_00298
GO:0030699	glycine reductase activity		0.19683	1	382	1	1988	SAOUHSC_00707
GO:0046992	oxidoreductase activity, acting on X-H and Y-H to form an X-Y bond		0.19683	1	382	1	1988	SAOUHSC_00707
GO:0050485	oxidoreductase activity, acting on X-H and Y-H to form an X-Y bond, with a disulfide as acceptor		0.19683	1	382	1	1988	SAOUHSC_00707
GO:0030151	molybdenum ion binding		0.20006	2	382	4	1988	SAOUHSC_02582,SAOUHSC_02681
GO:0016278	lysine N-methyltransferase activity		0.2039	1	382	1	1988	SAOUHSC_02676
GO:0016279	protein-lysine N-methyltransferase activity		0.2039	1	382	1	1988	SAOUHSC_02676
GO:0018024	histone-lysine N-methyltransferase activity		0.2039	1	382	1	1988	SAOUHSC_02676
GO:0042054	histone methyltransferase activity		0.2039	1	382	1	1988	SAOUHSC_02676
GO:0003847	1-alkyl-2-acetylglycerophosphocholine esterase activity		0.20443	1	382	1	1988	SAOUHSC_00661
GO:0004529	exodeoxyribonuclease activity		0.20533	3	382	8	1988	SAOUHSC_02182,SAOUHSC_00912,SAOUHSC_02607
GO:0008855	exodeoxyribonuclease VII activity		0.20533	3	382	8	1988	SAOUHSC_02607,SAOUHSC_02182,SAOUHSC_00912
GO:0016895	exodeoxyribonuclease activity, producing 5'-phosphomonoesters		0.20533	3	382	8	1988	SAOUHSC_02182,SAOUHSC_00912,SAOUHSC_02607
GO:0005310	dicarboxylic acid transmembrane transporter activity		0.20903	2	382	4	1988	SAOUHSC_02622,SAOUHSC_02667
GO:0044877	macromolecular complex binding		0.20915	5	382	16	1988	SAOUHSC_02754,SAOUHSC_02276,SAOUHSC_03019,SAOUHSC_00693,SAOUHSC_00069
GO:0015297	antiporter activity		0.21103	3	382	8	1988	SAOUHSC_00946,SAOUHSC_00315,SAOUHSC_02731
GO:0008200	ion channel inhibitor activity		0.21107	1	382	1	1988	SAOUHSC_00251
GO:0016248	channel inhibitor activity		0.21107	1	382	1	1988	SAOUHSC_00251
GO:0005313	L-glutamate transmembrane transporter activity		0.21307	1	382	1	1988	SAOUHSC_02622
GO:0015172	acidic amino acid transmembrane transporter activity		0.21307	1	382	1	1988	SAOUHSC_02622
GO:0015179	L-amino acid transmembrane transporter activity		0.21307	1	382	1	1988	SAOUHSC_02622
GO:0015501	glutamate:sodium symporter activity		0.21307	1	382	1	1988	SAOUHSC_02622
GO:0004399	histidinol dehydrogenase activity		0.21492	1	382	1	1988	SAOUHSC_03013
GO:0004019	adenylosuccinate synthase activity		0.21626	1	382	1	1988	SAOUHSC_00019
GO:0004018	N6-(1,2-dicarboxyethyl)AMP AMP-lyase (fumarate-forming) activity		0.21672	1	382	1	1988	SAOUHSC_02126
GO:0016842	amidine-lyase activity		0.21672	1	382	1	1988	SAOUHSC_02126
GO:0016616	oxidoreductase activity, acting on the CH-OH group of donors, NAD or NADP as acceptor		0.21812	18	382	73	1988	SAOUHSC_02684,SAOUHSC_01043,SAOUHSC_02922,SAOUHSC_00206,SAOUHSC_02877,SAOUHSC_00086,SAOUHSC_02286,SAOUHSC_00196,SAOUHSC_01257,SAOUHSC_02978,SAOUHSC_01596,SAOUHSC_02387,SAOUHSC_03013,SAOUHSC_02881,SAOUHSC_02403,SAOUHSC_01278,SAOUHSC_01833,SAOUHSC_02830
GO:0005542	folic acid binding		0.21812	1	382	1	1988	SAOUHSC_00261
GO:0072341	modified amino acid binding		0.21812	1	382	1	1988	SAOUHSC_00261
GO:0004016	adenylate cyclase activity		0.21822	1	382	1	1988	SAOUHSC_00420
GO:0005326	neurotransmitter transporter activity		0.21822	1	382	1	1988	SAOUHSC_00420
GO:0005328	neurotransmitter:sodium symporter activity		0.21822	1	382	1	1988	SAOUHSC_00420
GO:0008294	calcium- and calmodulin-responsive adenylate cyclase activity		0.21822	1	382	1	1988	SAOUHSC_00420
GO:0016849	phosphorus-oxygen lyase activity		0.21822	1	382	1	1988	SAOUHSC_00420
GO:0008176	tRNA (guanine-N7-)-methyltransferase activity		0.2202	3	382	9	1988	SAOUHSC_01718,SAOUHSC_00464,SAOUHSC_01878
GO:0022836	gated channel activity		0.22336	2	382	5	1988	SAOUHSC_00395,SAOUHSC_01110
GO:0022839	ion gated channel activity		0.22336	2	382	5	1988	SAOUHSC_00395,SAOUHSC_01110
GO:0004329	formate-tetrahydrofolate ligase activity		0.22549	1	382	1	1988	SAOUHSC_01845
GO:0008998	ribonucleoside-triphosphate reductase activity		0.22772	1	382	1	1988	SAOUHSC_02942
GO:0015159	polysaccharide transmembrane transporter activity		0.22839	1	382	1	1988	SAOUHSC_02982
GO:0000150	recombinase activity		0.23125	3	382	10	1988	SAOUHSC_02125,SAOUHSC_00242,SAOUHSC_02897
GO:0008158	hedgehog receptor activity		0.23513	1	382	1	1988	SAOUHSC_02866
GO:0015103	inorganic anion transmembrane transporter activity		0.23675	26	382	114	1988	SAOUHSC_01855,SAOUHSC_01110,SAOUHSC_02750,SAOUHSC_01450,SAOUHSC_01354,SAOUHSC_02650,SAOUHSC_02802,SAOUHSC_02622,SAOUHSC_01326,SAOUHSC_02923,SAOUHSC_01058,SAOUHSC_00395,SAOUHSC_01411,SAOUHSC_02864,SAOUHSC_02982,SAOUHSC_02443,SAOUHSC_02722,SAOUHSC_00420,SAOUHSC_02731,SAOUHSC_00949,SAOUHSC_00569,SAOUHSC_02967,SAOUHSC_00965,SAOUHSC_02667,SAOUHSC_02729,SAOUHSC_00946
GO:0015114	phosphate ion transmembrane transporter activity		0.23675	26	382	114	1988	SAOUHSC_02622,SAOUHSC_02802,SAOUHSC_01326,SAOUHSC_02923,SAOUHSC_01110,SAOUHSC_02750,SAOUHSC_01855,SAOUHSC_02650,SAOUHSC_01450,SAOUHSC_01354,SAOUHSC_02731,SAOUHSC_00949,SAOUHSC_00569,SAOUHSC_00965,SAOUHSC_02967,SAOUHSC_02667,SAOUHSC_02729,SAOUHSC_00946,SAOUHSC_00395,SAOUHSC_01411,SAOUHSC_01058,SAOUHSC_02864,SAOUHSC_02982,SAOUHSC_00420,SAOUHSC_02722,SAOUHSC_02443
GO:0015318	inorganic solute uptake transmembrane transporter activity		0.23675	26	382	114	1988	SAOUHSC_02622,SAOUHSC_02802,SAOUHSC_01326,SAOUHSC_02923,SAOUHSC_01110,SAOUHSC_02750,SAOUHSC_01855,SAOUHSC_02650,SAOUHSC_01450,SAOUHSC_01354,SAOUHSC_02731,SAOUHSC_02967,SAOUHSC_00949,SAOUHSC_00965,SAOUHSC_00569,SAOUHSC_02667,SAOUHSC_02729,SAOUHSC_00946,SAOUHSC_01411,SAOUHSC_00395,SAOUHSC_01058,SAOUHSC_02864,SAOUHSC_02982,SAOUHSC_02443,SAOUHSC_02722,SAOUHSC_00420
GO:0015563	uptake transmembrane transporter activity		0.23675	26	382	114	1988	SAOUHSC_02622,SAOUHSC_02802,SAOUHSC_02923,SAOUHSC_01326,SAOUHSC_02750,SAOUHSC_01110,SAOUHSC_01855,SAOUHSC_02650,SAOUHSC_01354,SAOUHSC_01450,SAOUHSC_00949,SAOUHSC_02667,SAOUHSC_02967,SAOUHSC_00569,SAOUHSC_00965,SAOUHSC_02731,SAOUHSC_00946,SAOUHSC_02729,SAOUHSC_01411,SAOUHSC_00395,SAOUHSC_01058,SAOUHSC_00420,SAOUHSC_02982,SAOUHSC_02722,SAOUHSC_02443,SAOUHSC_02864
GO:0046873	metal ion transmembrane transporter activity		0.24015	13	382	52	1988	SAOUHSC_00949,SAOUHSC_02667,SAOUHSC_02802,SAOUHSC_02622,SAOUHSC_02434,SAOUHSC_01855,SAOUHSC_01058,SAOUHSC_01110,SAOUHSC_00395,SAOUHSC_00420,SAOUHSC_01354,SAOUHSC_02864,SAOUHSC_02650
GO:0019208	phosphatase regulator activity		0.24223	1	382	1	1988	SAOUHSC_00258
GO:0019211	phosphatase activator activity		0.24223	1	382	1	1988	SAOUHSC_00258
GO:0004127	cytidylate kinase activity		0.24397	4	382	13	1988	SAOUHSC_00692,SAOUHSC_00693,SAOUHSC_02754,SAOUHSC_00540
GO:0046906	tetrapyrrole binding		0.24709	6	382	22	1988	SAOUHSC_00174,SAOUHSC_01679,SAOUHSC_02036,SAOUHSC_00326,SAOUHSC_02443,SAOUHSC_02684
GO:0051287	NAD binding		0.25215	14	382	57	1988	SAOUHSC_02387,SAOUHSC_00608,SAOUHSC_01395,SAOUHSC_02671,SAOUHSC_01043,SAOUHSC_01166,SAOUHSC_02922,SAOUHSC_00792,SAOUHSC_02877,SAOUHSC_01833,SAOUHSC_03013,SAOUHSC_02403,SAOUHSC_02830,SAOUHSC_00196
GO:0030234	enzyme regulator activity		0.2644	3	382	10	1988	SAOUHSC_00704,SAOUHSC_00258,SAOUHSC_02777
GO:0015298	solute:cation antiporter activity		0.26611	2	382	5	1988	SAOUHSC_00946,SAOUHSC_02731
GO:0015299	solute:proton antiporter activity		0.26611	2	382	5	1988	SAOUHSC_02731,SAOUHSC_00946
GO:0015079	potassium ion transmembrane transporter activity		0.27078	2	382	6	1988	SAOUHSC_01110,SAOUHSC_00395
GO:0015144	carbohydrate transmembrane transporter activity		0.27577	8	382	30	1988	SAOUHSC_00708,SAOUHSC_02520,SAOUHSC_00209,SAOUHSC_02982,SAOUHSC_02841,SAOUHSC_02400,SAOUHSC_02401,SAOUHSC_02661
GO:1901476	carbohydrate transporter activity		0.27577	8	382	30	1988	SAOUHSC_02982,SAOUHSC_00209,SAOUHSC_02520,SAOUHSC_00708,SAOUHSC_02661,SAOUHSC_02401,SAOUHSC_02400,SAOUHSC_02841
GO:0004984	olfactory receptor activity		0.27629	1	382	2	1988	SAOUHSC_00202
GO:0005549	odorant binding		0.27629	1	382	2	1988	SAOUHSC_00202
GO:0003729	mRNA binding		0.2813	2	382	5	1988	SAOUHSC_02990,SAOUHSC_03016
GO:0044822	poly(A) RNA binding		0.2813	2	382	5	1988	SAOUHSC_03016,SAOUHSC_02990
GO:0005509	calcium ion binding		0.28171	2	382	5	1988	SAOUHSC_01825,SAOUHSC_02619
GO:0016657	oxidoreductase activity, acting on NAD(P)H, nitrogenous group as acceptor		0.28506	1	382	2	1988	SAOUHSC_01264
GO:0033739	preQ1 synthase activity		0.28506	1	382	2	1988	SAOUHSC_01264
GO:0019201	nucleotide kinase activity		0.28746	4	382	14	1988	SAOUHSC_00540,SAOUHSC_02754,SAOUHSC_00693,SAOUHSC_00692
GO:0050145	nucleoside phosphate kinase activity		0.28746	4	382	14	1988	SAOUHSC_00692,SAOUHSC_00693,SAOUHSC_02754,SAOUHSC_00540
GO:0008324	cation transmembrane transporter activity		0.28832	22	382	99	1988	SAOUHSC_02351,SAOUHSC_01354,SAOUHSC_02650,SAOUHSC_01855,SAOUHSC_01110,SAOUHSC_02434,SAOUHSC_02802,SAOUHSC_02622,SAOUHSC_02864,SAOUHSC_02443,SAOUHSC_02722,SAOUHSC_00420,SAOUHSC_02982,SAOUHSC_01058,SAOUHSC_00395,SAOUHSC_00946,SAOUHSC_02731,SAOUHSC_00133,SAOUHSC_00965,SAOUHSC_02667,SAOUHSC_00949,SAOUHSC_02247
GO:0046914	transition metal ion binding		0.29129	17	382	79	1988	SAOUHSC_01899,SAOUHSC_00545,SAOUHSC_03013,SAOUHSC_00544,SAOUHSC_00174,SAOUHSC_02385,SAOUHSC_00850,SAOUHSC_02443,SAOUHSC_02865,SAOUHSC_02582,SAOUHSC_02108,SAOUHSC_02390,SAOUHSC_00822,SAOUHSC_02681,SAOUHSC_01997,SAOUHSC_02036,SAOUHSC_00873
GO:0043566	structure-specific DNA binding		0.29484	6	382	23	1988	SAOUHSC_01311,SAOUHSC_01273,SAOUHSC_03019,SAOUHSC_02276,SAOUHSC_02754,SAOUHSC_00748
GO:0004040	amidase activity		0.29567	2	382	5	1988	SAOUHSC_01895,SAOUHSC_02023
GO:0048027	mRNA 5'-UTR binding		0.29792	1	382	1	1988	SAOUHSC_02990
GO:0051920	peroxiredoxin activity		0.30413	1	382	2	1988	SAOUHSC_02774
GO:0016614	oxidoreductase activity, acting on CH-OH group of donors		0.30529	18	382	77	1988	SAOUHSC_00206,SAOUHSC_01043,SAOUHSC_02684,SAOUHSC_02922,SAOUHSC_02286,SAOUHSC_00196,SAOUHSC_00086,SAOUHSC_02877,SAOUHSC_02387,SAOUHSC_01596,SAOUHSC_01257,SAOUHSC_02978,SAOUHSC_02830,SAOUHSC_01833,SAOUHSC_01278,SAOUHSC_02881,SAOUHSC_03013,SAOUHSC_02403
GO:0008194	UDP-glycosyltransferase activity		0.30685	2	382	6	1988	SAOUHSC_02754,SAOUHSC_01680
GO:0022884	macromolecule transmembrane transporter activity		0.31028	3	382	11	1988	SAOUHSC_02982,SAOUHSC_02650,SAOUHSC_02973
GO:0047465	N-acylglucosamine-6-phosphate 2-epimerase activity		0.32155	2	382	6	1988	SAOUHSC_00298,SAOUHSC_03009
GO:0017176	phosphatidylinositol N-acetylglucosaminyltransferase activity		0.32184	1	382	2	1988	SAOUHSC_02754
GO:0016742	hydroxymethyl-, formyl- and related transferase activity		0.32445	2	382	6	1988	SAOUHSC_01016,SAOUHSC_00554
GO:0016776	phosphotransferase activity, phosphate group as acceptor		0.32771	4	382	15	1988	SAOUHSC_00540,SAOUHSC_02754,SAOUHSC_00693,SAOUHSC_00692
GO:0008649	rRNA methyltransferase activity		0.32834	3	382	11	1988	SAOUHSC_01718,SAOUHSC_00464,SAOUHSC_02709
GO:0004536	deoxyribonuclease activity		0.33022	4	382	15	1988	SAOUHSC_02607,SAOUHSC_02899,SAOUHSC_00912,SAOUHSC_02182
GO:0003852	2-isopropylmalate synthase activity		0.33698	1	382	2	1988	SAOUHSC_02285
GO:0008990	rRNA (guanine-N2-)-methyltransferase activity		0.3386	1	382	2	1988	SAOUHSC_02709
GO:0016435	rRNA (guanine) methyltransferase activity		0.3386	1	382	2	1988	SAOUHSC_02709
GO:0046872	metal ion binding		0.34112	28	382	134	1988	SAOUHSC_01997,SAOUHSC_01170,SAOUHSC_02036,SAOUHSC_00873,SAOUHSC_01825,SAOUHSC_02865,SAOUHSC_00634,SAOUHSC_02582,SAOUHSC_02849,SAOUHSC_02108,SAOUHSC_02390,SAOUHSC_02321,SAOUHSC_00822,SAOUHSC_00034,SAOUHSC_01709,SAOUHSC_00113,SAOUHSC_02681,SAOUHSC_00174,SAOUHSC_02385,SAOUHSC_00850,SAOUHSC_02610,SAOUHSC_02443,SAOUHSC_02619,SAOUHSC_01899,SAOUHSC_01679,SAOUHSC_03013,SAOUHSC_00545,SAOUHSC_00544
GO:0016796	exonuclease activity, active with either ribo- or deoxyribonucleic acids and producing 5'-phosphomonoesters		0.3434	3	382	10	1988	SAOUHSC_00912,SAOUHSC_02182,SAOUHSC_02607
GO:0020037	heme binding		0.34778	5	382	20	1988	SAOUHSC_00174,SAOUHSC_02443,SAOUHSC_02684,SAOUHSC_02036,SAOUHSC_00326
GO:0004788	thiamine diphosphokinase activity		0.35244	1	382	2	1988	SAOUHSC_01394
GO:0004476	mannose-6-phosphate isomerase activity		0.35258	1	382	2	1988	SAOUHSC_02385
GO:0016881	acid-amino acid ligase activity		0.35385	3	382	10	1988	SAOUHSC_01170,SAOUHSC_00069,SAOUHSC_01709
GO:0016247	channel regulator activity		0.35391	1	382	2	1988	SAOUHSC_00251
GO:0005126	cytokine receptor binding		0.35422	2	382	3	1988	SAOUHSC_01447,SAOUHSC_02897
GO:0016703	oxidoreductase activity, acting on single donors with incorporation of molecular oxygen, incorporation of one atom of oxygen (internal monooxygenases or internal mixed function oxidases)		0.35498	2	382	6	1988	SAOUHSC_03009,SAOUHSC_00855
GO:0018580	nitronate monooxygenase activity		0.35498	2	382	6	1988	SAOUHSC_03009,SAOUHSC_00855
GO:0031419	cobalamin binding		0.35633	1	382	2	1988	SAOUHSC_01679
GO:0016153	urocanate hydratase activity		0.3566	1	382	2	1988	SAOUHSC_02607
GO:0009975	cyclase activity		0.35733	1	382	2	1988	SAOUHSC_00420
GO:0016852	sirohydrochlorin cobaltochelatase activity		0.35735	1	382	2	1988	SAOUHSC_02685
GO:0009055	electron carrier activity		0.35741	6	382	27	1988	SAOUHSC_02036,SAOUHSC_01030,SAOUHSC_02982,SAOUHSC_02443,SAOUHSC_02582,SAOUHSC_00174
GO:0008134	transcription factor binding		0.35938	5	382	19	1988	SAOUHSC_02784,SAOUHSC_02862,SAOUHSC_01378,SAOUHSC_00912,SAOUHSC_03019
GO:0030674	protein binding, bridging		0.36122	2	382	7	1988	SAOUHSC_02182,SAOUHSC_01969
GO:0060090	binding, bridging		0.36122	2	382	7	1988	SAOUHSC_02182,SAOUHSC_01969
GO:0070851	growth factor receptor binding		0.36524	1	382	2	1988	SAOUHSC_02897
GO:0008410	CoA-transferase activity		0.37014	1	382	2	1988	SAOUHSC_00199
GO:0004871	signal transducer activity		0.37055	12	382	53	1988	SAOUHSC_03019,SAOUHSC_00693,SAOUHSC_00714,SAOUHSC_01855,SAOUHSC_02866,SAOUHSC_00202,SAOUHSC_02676,SAOUHSC_02099,SAOUHSC_02754,SAOUHSC_02276,SAOUHSC_00898,SAOUHSC_01799
GO:0019205	nucleobase-containing compound kinase activity		0.37135	4	382	16	1988	SAOUHSC_00540,SAOUHSC_00693,SAOUHSC_00692,SAOUHSC_02754
GO:0005261	cation channel activity		0.37173	2	382	7	1988	SAOUHSC_00395,SAOUHSC_01110
GO:0003964	RNA-directed DNA polymerase activity		0.37478	1	382	2	1988	SAOUHSC_02217
GO:0016757	transferase activity, transferring glycosyl groups		0.37984	6	382	26	1988	SAOUHSC_03009,SAOUHSC_00713,SAOUHSC_02754,SAOUHSC_03014,SAOUHSC_01680,SAOUHSC_02880
GO:0033218	amide binding		0.38769	2	382	6	1988	SAOUHSC_00261,SAOUHSC_02022
GO:0071949	FAD binding		0.39051	5	382	19	1988	SAOUHSC_01043,SAOUHSC_00061,SAOUHSC_02881,SAOUHSC_02877,SAOUHSC_01278
GO:0016423	tRNA (guanine) methyltransferase activity		0.3908	3	382	12	1988	SAOUHSC_01878,SAOUHSC_01718,SAOUHSC_00464
GO:0052689	carboxylic ester hydrolase activity		0.39204	3	382	11	1988	SAOUHSC_02044,SAOUHSC_00661,SAOUHSC_00475
GO:0008982	protein-N(PI)-phosphohistidine-sugar phosphotransferase activity		0.39207	6	382	24	1988	SAOUHSC_02400,SAOUHSC_00209,SAOUHSC_02841,SAOUHSC_00708,SAOUHSC_02661,SAOUHSC_02401
GO:0019865	immunoglobulin binding		0.39241	1	382	2	1988	SAOUHSC_00069
GO:0009002	serine-type D-Ala-D-Ala carboxypeptidase activity		0.39244	1	382	2	1988	SAOUHSC_00646
GO:0008170	N-methyltransferase activity		0.39303	3	382	11	1988	SAOUHSC_02709,SAOUHSC_02676,SAOUHSC_01821
GO:0004129	cytochrome-c oxidase activity		0.39582	2	382	7	1988	SAOUHSC_02443,SAOUHSC_02982
GO:0016675	oxidoreductase activity, acting on a heme group of donors		0.39582	2	382	7	1988	SAOUHSC_02982,SAOUHSC_02443
GO:0016676	oxidoreductase activity, acting on a heme group of donors, oxygen as acceptor		0.39582	2	382	7	1988	SAOUHSC_02982,SAOUHSC_02443
GO:0060089	molecular transducer activity		0.40006	12	382	54	1988	SAOUHSC_02099,SAOUHSC_00202,SAOUHSC_02676,SAOUHSC_01855,SAOUHSC_02866,SAOUHSC_00714,SAOUHSC_00693,SAOUHSC_03019,SAOUHSC_01799,SAOUHSC_00898,SAOUHSC_02754,SAOUHSC_02276
GO:0008565	protein transporter activity		0.40303	2	382	7	1988	SAOUHSC_00329,SAOUHSC_00035
GO:0008716	D-alanine-D-alanine ligase activity		0.40421	2	382	6	1988	SAOUHSC_01709,SAOUHSC_01170
GO:0016407	acetyltransferase activity		0.40616	7	382	35	1988	SAOUHSC_03017,SAOUHSC_00687,SAOUHSC_02871,SAOUHSC_00330,SAOUHSC_00605,SAOUHSC_02278,SAOUHSC_02686
GO:0016725	oxidoreductase activity, acting on CH or CH2 groups		0.40656	1	382	2	1988	SAOUHSC_02942
GO:0016728	oxidoreductase activity, acting on CH or CH2 groups, disulfide as acceptor		0.40656	1	382	2	1988	SAOUHSC_02942
GO:0005515	protein binding		0.40711	28	382	134	1988	SAOUHSC_02677,SAOUHSC_02676,SAOUHSC_02784,SAOUHSC_02182,SAOUHSC_01057,SAOUHSC_01378,Novel00009,SAOUHSC_01030,SAOUHSC_01114,SAOUHSC_02862,SAOUHSC_00202,SAOUHSC_02650,SAOUHSC_01447,SAOUHSC_02099,SAOUHSC_01110,SAOUHSC_02897,SAOUHSC_00620,SAOUHSC_00693,SAOUHSC_03019,SAOUHSC_01855,SAOUHSC_01395,SAOUHSC_00069,SAOUHSC_02321,SAOUHSC_00840,SAOUHSC_00912,SAOUHSC_02754,SAOUHSC_01969,SAOUHSC_02276
GO:0016810	hydrolase activity, acting on carbon-nitrogen (but not peptide) bonds		0.41108	6	382	26	1988	SAOUHSC_02520,SAOUHSC_01012,SAOUHSC_03016,SAOUHSC_01895,SAOUHSC_02661,SAOUHSC_02023
GO:0016705	oxidoreductase activity, acting on paired donors, with incorporation or reduction of molecular oxygen		0.41806	6	382	24	1988	SAOUHSC_00037,SAOUHSC_00319,SAOUHSC_02684,SAOUHSC_01043,SAOUHSC_01278,SAOUHSC_02877
GO:0008113	peptide-methionine (S)-S-oxide reductase activity		0.42143	1	382	3	1988	SAOUHSC_02996
GO:0019842	vitamin binding		0.4264	10	382	43	1988	SAOUHSC_00450,SAOUHSC_02862,SAOUHSC_03012,SAOUHSC_01040,SAOUHSC_02924,SAOUHSC_00261,SAOUHSC_02849,SAOUHSC_01679,SAOUHSC_00989,SAOUHSC_01832
GO:0016684	oxidoreductase activity, acting on peroxide as acceptor		0.42968	2	382	7	1988	SAOUHSC_02774,SAOUHSC_00326
GO:0043169	cation binding		0.43454	29	382	144	1988	SAOUHSC_00544,SAOUHSC_01679,SAOUHSC_00545,SAOUHSC_03013,SAOUHSC_01899,SAOUHSC_02385,SAOUHSC_00174,SAOUHSC_01040,SAOUHSC_02443,SAOUHSC_02619,SAOUHSC_02610,SAOUHSC_00850,SAOUHSC_02849,SAOUHSC_02108,SAOUHSC_00634,SAOUHSC_02582,SAOUHSC_02865,SAOUHSC_00113,SAOUHSC_01709,SAOUHSC_02681,SAOUHSC_00034,SAOUHSC_00822,SAOUHSC_02390,SAOUHSC_02321,SAOUHSC_01997,SAOUHSC_01825,SAOUHSC_02036,SAOUHSC_00873,SAOUHSC…
GO:0016701	oxidoreductase activity, acting on single donors with incorporation of molecular oxygen		0.43614	2	382	7	1988	SAOUHSC_03009,SAOUHSC_00855
GO:0004359	glutaminase activity		0.43706	1	382	3	1988	SAOUHSC_01012
GO:0030246	carbohydrate binding		0.4393	4	382	17	1988	SAOUHSC_01396,SAOUHSC_02599,SAOUHSC_02684,SAOUHSC_00554
GO:0008757	S-adenosylmethionine-dependent methyltransferase activity		0.43931	5	382	23	1988	SAOUHSC_00464,SAOUHSC_01718,SAOUHSC_01878,SAOUHSC_02676,SAOUHSC_02709
GO:0022890	inorganic cation transmembrane transporter activity		0.4531	18	382	87	1988	SAOUHSC_01058,SAOUHSC_00395,SAOUHSC_00420,SAOUHSC_02982,SAOUHSC_02443,SAOUHSC_02864,SAOUHSC_00965,SAOUHSC_00949,SAOUHSC_02667,SAOUHSC_02731,SAOUHSC_00946,SAOUHSC_01855,SAOUHSC_01110,SAOUHSC_01354,SAOUHSC_02650,SAOUHSC_02802,SAOUHSC_02622,SAOUHSC_02434
GO:0015002	heme-copper terminal oxidase activity		0.4615	2	382	8	1988	SAOUHSC_02443,SAOUHSC_02982
GO:0008173	RNA methyltransferase activity		0.46279	5	382	24	1988	SAOUHSC_02709,SAOUHSC_01878,SAOUHSC_01680,SAOUHSC_01718,SAOUHSC_00464
GO:0043531	ADP binding		0.47163	7	382	33	1988	SAOUHSC_02820,SAOUHSC_00451,SAOUHSC_02754,SAOUHSC_02832,SAOUHSC_02152,SAOUHSC_03019,SAOUHSC_02719
GO:0047746	chlorophyllase activity		0.47396	1	382	3	1988	SAOUHSC_00661
GO:0030545	receptor regulator activity		0.47569	2	382	8	1988	SAOUHSC_00840,SAOUHSC_02897
GO:0030546	receptor activator activity		0.47569	2	382	8	1988	SAOUHSC_00840,SAOUHSC_02897
GO:0048018	receptor agonist activity		0.47569	2	382	8	1988	SAOUHSC_00840,SAOUHSC_02897
GO:0004842	ubiquitin-protein transferase activity		0.48334	1	382	3	1988	SAOUHSC_02898
GO:0019787	ubiquitin-like protein transferase activity		0.48334	1	382	3	1988	SAOUHSC_02898
GO:0008080	N-acetyltransferase activity		0.48602	6	382	32	1988	SAOUHSC_00330,SAOUHSC_03017,SAOUHSC_00687,SAOUHSC_02686,SAOUHSC_02278,SAOUHSC_00605
GO:0051032	nucleic acid transmembrane transporter activity		0.4877	2	382	9	1988	SAOUHSC_02973,SAOUHSC_02650
GO:0051033	RNA transmembrane transporter activity		0.4877	2	382	9	1988	SAOUHSC_02650,SAOUHSC_02973
GO:0008047	enzyme activator activity		0.49108	1	382	3	1988	SAOUHSC_00258
GO:0008839	4-hydroxy-tetrahydrodipicolinate reductase		0.49361	2	382	8	1988	SAOUHSC_02387,SAOUHSC_01397
GO:0051539	4 iron, 4 sulfur cluster binding		0.49428	2	382	8	1988	SAOUHSC_00608,SAOUHSC_01679
GO:0004637	phosphoribosylamine-glycine ligase activity		0.49753	1	382	3	1988	SAOUHSC_02933
GO:0003854	3-beta-hydroxy-delta5-steroid dehydrogenase activity		0.50429	4	382	18	1988	SAOUHSC_00086,SAOUHSC_01257,SAOUHSC_02387,SAOUHSC_01596
GO:0016229	steroid dehydrogenase activity		0.50429	4	382	18	1988	SAOUHSC_00086,SAOUHSC_01257,SAOUHSC_01596,SAOUHSC_02387
GO:0033764	steroid dehydrogenase activity, acting on the CH-OH group of donors, NAD or NADP as acceptor		0.50429	4	382	18	1988	SAOUHSC_01596,SAOUHSC_02387,SAOUHSC_01257,SAOUHSC_00086
GO:0008276	protein methyltransferase activity		0.51071	2	382	9	1988	SAOUHSC_02676,SAOUHSC_01718
GO:0008661	1-deoxy-D-xylulose-5-phosphate synthase activity		0.51212	1	382	3	1988	SAOUHSC_01040
GO:0016744	transferase activity, transferring aldehyde or ketonic groups		0.51212	1	382	3	1988	SAOUHSC_01040
GO:0016829	lyase activity		0.51224	17	382	85	1988	SAOUHSC_03011,SAOUHSC_00007,SAOUHSC_02607,SAOUHSC_00715,SAOUHSC_01396,SAOUHSC_02881,SAOUHSC_00420,SAOUHSC_00061,SAOUHSC_00985,SAOUHSC_00196,SAOUHSC_00707,SAOUHSC_03009,SAOUHSC_02877,SAOUHSC_02126,SAOUHSC_02288,SAOUHSC_02685,SAOUHSC_01825
GO:0016671	oxidoreductase activity, acting on a sulfur group of donors, disulfide as acceptor		0.51434	1	382	4	1988	SAOUHSC_02996
GO:0015658	branched-chain amino acid transmembrane transporter activity		0.52156	1	382	3	1988	SAOUHSC_01411
GO:0004497	monooxygenase activity		0.52359	3	382	13	1988	SAOUHSC_00855,SAOUHSC_02877,SAOUHSC_03009
GO:0016410	N-acyltransferase activity		0.52651	6	382	33	1988	SAOUHSC_02686,SAOUHSC_00605,SAOUHSC_02278,SAOUHSC_00330,SAOUHSC_03017,SAOUHSC_00687
GO:0004616	phosphogluconate dehydrogenase (decarboxylating) activity		0.52702	5	382	23	1988	SAOUHSC_00196,SAOUHSC_02830,SAOUHSC_02978,SAOUHSC_02877,SAOUHSC_01833
GO:0016857	racemase and epimerase activity, acting on carbohydrates and derivatives		0.53044	2	382	9	1988	SAOUHSC_03009,SAOUHSC_00298
GO:0004180	carboxypeptidase activity		0.53221	1	382	3	1988	SAOUHSC_00646
GO:0004185	serine-type carboxypeptidase activity		0.53221	1	382	3	1988	SAOUHSC_00646
GO:0004834	tryptophan synthase activity		0.54254	1	382	4	1988	SAOUHSC_03009
GO:0008289	lipid binding		0.54502	2	382	9	1988	SAOUHSC_02151,SAOUHSC_01855
GO:0008168	methyltransferase activity		0.54819	9	382	47	1988	SAOUHSC_00464,SAOUHSC_01718,SAOUHSC_02682,SAOUHSC_01878,SAOUHSC_00086,SAOUHSC_02709,SAOUHSC_01821,SAOUHSC_01680,SAOUHSC_02676
GO:0004514	nicotinate-nucleotide diphosphorylase (carboxylating) activity		0.5503	1	382	4	1988	SAOUHSC_03009
GO:0016763	transferase activity, transferring pentosyl groups		0.55081	2	382	9	1988	SAOUHSC_03014,SAOUHSC_03009
GO:0003942	N-acetyl-gamma-glutamyl-phosphate reductase activity		0.56971	1	382	4	1988	SAOUHSC_01395
GO:0005179	hormone activity		0.56997	1	382	4	1988	SAOUHSC_00840
GO:0016620	oxidoreductase activity, acting on the aldehyde or oxo group of donors, NAD or NADP as acceptor		0.57806	3	382	15	1988	SAOUHSC_00792,SAOUHSC_02387,SAOUHSC_01395
GO:0016840	carbon-nitrogen lyase activity		0.57954	1	382	4	1988	SAOUHSC_02126
GO:0003747	translation release factor activity		0.58105	1	382	4	1988	SAOUHSC_00771
GO:0008079	translation termination factor activity		0.58105	1	382	4	1988	SAOUHSC_00771
GO:0016149	translation release factor activity, codon specific		0.58105	1	382	4	1988	SAOUHSC_00771
GO:0008083	growth factor activity		0.58157	1	382	4	1988	SAOUHSC_02897
GO:0008175	tRNA methyltransferase activity		0.58237	3	382	16	1988	SAOUHSC_01878,SAOUHSC_01718,SAOUHSC_00464
GO:0004674	protein serine/threonine kinase activity		0.58259	1	382	4	1988	SAOUHSC_01711
GO:0046983	protein dimerization activity		0.58515	4	382	21	1988	SAOUHSC_02099,SAOUHSC_00202,SAOUHSC_02676,SAOUHSC_01395
GO:0043115	precorrin-2 dehydrogenase activity		0.58694	5	382	24	1988	SAOUHSC_01043,SAOUHSC_02684,SAOUHSC_02922,SAOUHSC_02830,SAOUHSC_00946
GO:0016667	oxidoreductase activity, acting on a sulfur group of donors		0.58744	3	382	17	1988	SAOUHSC_02152,SAOUHSC_02996,SAOUHSC_01030
GO:0030170	pyridoxal phosphate binding		0.59563	6	382	29	1988	SAOUHSC_03012,SAOUHSC_00989,SAOUHSC_01832,SAOUHSC_02924,SAOUHSC_00450,SAOUHSC_02862
GO:0070279	vitamin B6 binding		0.59563	6	382	29	1988	SAOUHSC_03012,SAOUHSC_00989,SAOUHSC_01832,SAOUHSC_02924,SAOUHSC_00450,SAOUHSC_02862
GO:0015036	disulfide oxidoreductase activity		0.59677	2	382	11	1988	SAOUHSC_02152,SAOUHSC_01030
GO:0016820	hydrolase activity, acting on acid anhydrides, catalyzing transmembrane movement of substances		0.59973	5	382	25	1988	SAOUHSC_00636,SAOUHSC_03018,SAOUHSC_02719,SAOUHSC_00693,SAOUHSC_00692
GO:0042626	ATPase activity, coupled to transmembrane movement of substances		0.59973	5	382	25	1988	SAOUHSC_00692,SAOUHSC_00693,SAOUHSC_03018,SAOUHSC_02719,SAOUHSC_00636
GO:0043492	ATPase activity, coupled to movement of substances		0.59973	5	382	25	1988	SAOUHSC_00693,SAOUHSC_00692,SAOUHSC_00636,SAOUHSC_02719,SAOUHSC_03018
GO:0004789	thiamine-phosphate diphosphorylase activity		0.60201	2	382	10	1988	SAOUHSC_00298,SAOUHSC_03009
GO:0015932	nucleobase-containing compound transmembrane transporter activity		0.60308	2	382	11	1988	SAOUHSC_02973,SAOUHSC_02650
GO:0016628	oxidoreductase activity, acting on the CH-CH group of donors, NAD or NADP as acceptor		0.60417	7	382	35	1988	SAOUHSC_02830,SAOUHSC_01397,SAOUHSC_00946,SAOUHSC_02684,SAOUHSC_01043,SAOUHSC_02922,SAOUHSC_02387
GO:0005315	inorganic phosphate transmembrane transporter activity		0.60769	1	382	5	1988	SAOUHSC_02722
GO:0004672	protein kinase activity		0.61687	6	382	31	1988	SAOUHSC_01799,SAOUHSC_02099,SAOUHSC_01711,SAOUHSC_02676,SAOUHSC_01855,SAOUHSC_00714
GO:0016903	oxidoreductase activity, acting on the aldehyde or oxo group of donors		0.62866	4	382	21	1988	SAOUHSC_01395,SAOUHSC_01040,SAOUHSC_02387,SAOUHSC_00792
GO:0016624	oxidoreductase activity, acting on the aldehyde or oxo group of donors, disulfide as acceptor		0.62904	1	382	4	1988	SAOUHSC_01040
GO:0042887	amide transmembrane transporter activity		0.63619	1	382	5	1988	SAOUHSC_02557
GO:0016755	transferase activity, transferring amino-acyl groups		0.6366	2	382	10	1988	SAOUHSC_02696,SAOUHSC_01220
GO:0016888	endodeoxyribonuclease activity, producing 5'-phosphomonoesters		0.63836	1	382	5	1988	SAOUHSC_02899
GO:0016782	transferase activity, transferring sulfur-containing groups		0.63936	1	382	4	1988	SAOUHSC_00199
GO:0008658	penicillin binding		0.64233	1	382	4	1988	SAOUHSC_02022
GO:0033293	monocarboxylic acid binding		0.64233	1	382	4	1988	SAOUHSC_02022
GO:0003924	GTPase activity		0.64423	17	382	89	1988	SAOUHSC_01378,SAOUHSC_02719,SAOUHSC_00637,SAOUHSC_01385,SAOUHSC_02152,SAOUHSC_00748,SAOUHSC_02276,SAOUHSC_00692,SAOUHSC_02754,SAOUHSC_00912,SAOUHSC_01855,SAOUHSC_02154,SAOUHSC_02820,SAOUHSC_01311,SAOUHSC_00693,SAOUHSC_03019,SAOUHSC_02862
GO:0004371	glycerone kinase activity		0.6448	1	382	5	1988	SAOUHSC_00656
GO:0016854	racemase and epimerase activity		0.64536	2	382	11	1988	SAOUHSC_00298,SAOUHSC_03009
GO:0016746	transferase activity, transferring acyl groups		0.64856	13	382	73	1988	SAOUHSC_00195,SAOUHSC_00605,SAOUHSC_02285,SAOUHSC_03017,SAOUHSC_02696,SAOUHSC_00330,SAOUHSC_02278,SAOUHSC_01220,SAOUHSC_02686,SAOUHSC_00991,SAOUHSC_00687,SAOUHSC_01042,SAOUHSC_02871
GO:0004425	indole-3-glycerol-phosphate synthase activity		0.65094	1	382	5	1988	SAOUHSC_03009
GO:0015238	drug transmembrane transporter activity		0.6571	1	382	5	1988	SAOUHSC_00315
GO:0090484	drug transporter activity		0.6571	1	382	5	1988	SAOUHSC_00315
GO:0046912	transferase activity, transferring acyl groups, acyl groups converted into alkyl on transfer		0.66177	1	382	5	1988	SAOUHSC_02285
GO:0005133	interferon-gamma receptor binding		0.66257	1	382	1	1988	SAOUHSC_01447
GO:0016778	diphosphotransferase activity		0.66354	1	382	5	1988	SAOUHSC_01394
GO:0000155	phosphorelay sensor kinase activity		0.66971	4	382	21	1988	SAOUHSC_00714,SAOUHSC_02099,SAOUHSC_01799,SAOUHSC_02676
GO:1901677	phosphate transmembrane transporter activity		0.67698	1	382	6	1988	SAOUHSC_02722
GO:0030976	thiamine pyrophosphate binding		0.67897	2	382	10	1988	SAOUHSC_02849,SAOUHSC_01040
GO:0016747	transferase activity, transferring acyl groups other than amino-acyl groups		0.68193	9	382	53	1988	SAOUHSC_00330,SAOUHSC_03017,SAOUHSC_00605,SAOUHSC_00195,SAOUHSC_02871,SAOUHSC_00687,SAOUHSC_02686,SAOUHSC_00991,SAOUHSC_02278
GO:0015399	primary active transmembrane transporter activity		0.68705	5	382	28	1988	SAOUHSC_00693,SAOUHSC_00692,SAOUHSC_00636,SAOUHSC_03018,SAOUHSC_02719
GO:0015405	P-P-bond-hydrolysis-driven transmembrane transporter activity		0.68705	5	382	28	1988	SAOUHSC_02719,SAOUHSC_03018,SAOUHSC_00636,SAOUHSC_00692,SAOUHSC_00693
GO:0016758	transferase activity, transferring hexosyl groups		0.68884	2	382	12	1988	SAOUHSC_01680,SAOUHSC_02754
GO:0004499	N,N-dimethylaniline monooxygenase activity		0.69183	1	382	5	1988	SAOUHSC_02877
GO:0016426	tRNA (adenine) methyltransferase activity		0.70133	1	382	6	1988	SAOUHSC_01878
GO:0016429	tRNA (adenine-N1-)-methyltransferase activity		0.70133	1	382	6	1988	SAOUHSC_01878
GO:1901681	sulfur compound binding		0.70477	3	382	16	1988	SAOUHSC_02022,SAOUHSC_01040,SAOUHSC_02849
GO:0016798	hydrolase activity, acting on glycosyl bonds		0.70493	3	382	14	1988	SAOUHSC_00292,SAOUHSC_01447,SAOUHSC_02684
GO:0004601	peroxidase activity		0.70505	1	382	5	1988	SAOUHSC_00326
GO:0004553	hydrolase activity, hydrolyzing O-glycosyl compounds		0.71024	2	382	8	1988	SAOUHSC_01447,SAOUHSC_02684
GO:0004197	cysteine-type endopeptidase activity		0.71567	1	382	6	1988	SAOUHSC_00720
GO:0015078	hydrogen ion transmembrane transporter activity		0.71688	5	382	31	1988	SAOUHSC_00946,SAOUHSC_02982,SAOUHSC_02443,SAOUHSC_02731,SAOUHSC_00965
GO:0019001	guanyl nucleotide binding		0.72191	20	382	109	1988	SAOUHSC_02754,SAOUHSC_00912,SAOUHSC_02276,SAOUHSC_00692,SAOUHSC_02862,SAOUHSC_01311,SAOUHSC_02820,SAOUHSC_02154,SAOUHSC_03019,SAOUHSC_00019,SAOUHSC_00693,SAOUHSC_02719,SAOUHSC_00637,SAOUHSC_01378,SAOUHSC_02864,SAOUHSC_00540,SAOUHSC_00748,SAOUHSC_01058,SAOUHSC_01385,SAOUHSC_02152
GO:0050661	NADP binding		0.7232	3	382	17	1988	SAOUHSC_02877,SAOUHSC_01320,SAOUHSC_02978
GO:0015343	siderophore transmembrane transporter activity		0.72502	1	382	5	1988	SAOUHSC_02434
GO:0015603	iron chelate transmembrane transporter activity		0.72502	1	382	5	1988	SAOUHSC_02434
GO:0042927	siderophore transporter activity		0.72502	1	382	5	1988	SAOUHSC_02434
GO:0004527	exonuclease activity		0.73618	3	382	17	1988	SAOUHSC_02607,SAOUHSC_00912,SAOUHSC_02182
GO:0005216	ion channel activity		0.75292	2	382	14	1988	SAOUHSC_00395,SAOUHSC_01110
GO:0015267	channel activity		0.75292	2	382	14	1988	SAOUHSC_00395,SAOUHSC_01110
GO:0022803	passive transmembrane transporter activity		0.75292	2	382	14	1988	SAOUHSC_01110,SAOUHSC_00395
GO:0022838	substrate-specific channel activity		0.75292	2	382	14	1988	SAOUHSC_01110,SAOUHSC_00395
GO:0004719	protein-L-isoaspartate (D-aspartate) O-methyltransferase activity		0.75411	1	382	7	1988	SAOUHSC_01718
GO:0038023	signaling receptor activity		0.75453	6	382	36	1988	SAOUHSC_02099,SAOUHSC_01799,SAOUHSC_02676,SAOUHSC_00202,SAOUHSC_02866,SAOUHSC_00714
GO:0001071	nucleic acid binding transcription factor activity		0.75488	18	382	112	1988	SAOUHSC_00620,SAOUHSC_02675,SAOUHSC_01997,SAOUHSC_00291,SAOUHSC_02011,SAOUHSC_02608,SAOUHSC_02599,SAOUHSC_02155,SAOUHSC_00694,SAOUHSC_02867,SAOUHSC_01254,SAOUHSC_00434,SAOUHSC_00242,SAOUHSC_00213,SAOUHSC_01134,SAOUHSC_02401,SAOUHSC_03013,SAOUHSC_02125
GO:0003700	transcription factor activity, sequence-specific DNA binding		0.75488	18	382	112	1988	SAOUHSC_00291,SAOUHSC_02599,SAOUHSC_02608,SAOUHSC_02011,SAOUHSC_02155,SAOUHSC_00694,SAOUHSC_00620,SAOUHSC_02675,SAOUHSC_01997,SAOUHSC_02401,SAOUHSC_03013,SAOUHSC_02125,SAOUHSC_02867,SAOUHSC_01254,SAOUHSC_00434,SAOUHSC_01134,SAOUHSC_00242,SAOUHSC_00213
GO:0016887	ATPase activity		0.76001	24	382	132	1988	SAOUHSC_02862,SAOUHSC_02764,SAOUHSC_00636,SAOUHSC_03019,SAOUHSC_00693,SAOUHSC_02154,SAOUHSC_02820,SAOUHSC_01311,SAOUHSC_03018,SAOUHSC_02009,SAOUHSC_02276,SAOUHSC_00692,SAOUHSC_00912,SAOUHSC_00646,SAOUHSC_02754,SAOUHSC_00540,SAOUHSC_00748,SAOUHSC_02619,SAOUHSC_02152,SAOUHSC_01385,SAOUHSC_01378,SAOUHSC_00637,SAOUHSC_02719,SAOUHSC_02832
GO:0004520	endodeoxyribonuclease activity		0.76446	1	382	7	1988	SAOUHSC_02899
GO:0003993	acid phosphatase activity		0.76625	1	382	7	1988	SAOUHSC_00284
GO:0008483	transaminase activity		0.7663	1	382	6	1988	SAOUHSC_02924
GO:0016769	transferase activity, transferring nitrogenous groups		0.7663	1	382	6	1988	SAOUHSC_02924
GO:0005057	receptor signaling protein activity		0.76885	4	382	24	1988	SAOUHSC_02099,SAOUHSC_01799,SAOUHSC_02676,SAOUHSC_00714
GO:0016765	transferase activity, transferring alkyl or aryl (other than methyl) groups		0.77386	4	382	26	1988	SAOUHSC_02832,SAOUHSC_00298,SAOUHSC_03009,SAOUHSC_00924
GO:0005198	structural molecule activity		0.77481	11	382	77	1988	SAOUHSC_01208,SAOUHSC_01969,SAOUHSC_02650,SAOUHSC_02161,SAOUHSC_00434,SAOUHSC_02696,SAOUHSC_02182,SAOUHSC_01997,SAOUHSC_01855,SAOUHSC_01320,SAOUHSC_02978
GO:0015930	glutamate synthase activity		0.77566	1	382	6	1988	SAOUHSC_00855
GO:0004673	protein histidine kinase activity		0.77791	4	382	25	1988	SAOUHSC_00714,SAOUHSC_02099,SAOUHSC_01799,SAOUHSC_02676
GO:0016775	phosphotransferase activity, nitrogenous group as acceptor		0.77791	4	382	25	1988	SAOUHSC_00714,SAOUHSC_02676,SAOUHSC_01799,SAOUHSC_02099
GO:0004872	receptor activity		0.78093	6	382	37	1988	SAOUHSC_02866,SAOUHSC_00714,SAOUHSC_01799,SAOUHSC_02099,SAOUHSC_00202,SAOUHSC_02676
GO:0005525	GTP binding		0.78496	19	382	108	1988	SAOUHSC_02754,SAOUHSC_00912,SAOUHSC_00692,SAOUHSC_00019,SAOUHSC_00693,SAOUHSC_03019,SAOUHSC_01311,SAOUHSC_02820,SAOUHSC_02154,SAOUHSC_02862,SAOUHSC_02719,SAOUHSC_00637,SAOUHSC_01378,SAOUHSC_02152,SAOUHSC_01058,SAOUHSC_01385,SAOUHSC_00540,SAOUHSC_00748,SAOUHSC_02864
GO:0032561	guanyl ribonucleotide binding		0.78496	19	382	108	1988	SAOUHSC_00637,SAOUHSC_02719,SAOUHSC_01378,SAOUHSC_02864,SAOUHSC_00540,SAOUHSC_00748,SAOUHSC_01058,SAOUHSC_01385,SAOUHSC_02152,SAOUHSC_00912,SAOUHSC_02754,SAOUHSC_00692,SAOUHSC_02862,SAOUHSC_01311,SAOUHSC_02820,SAOUHSC_02154,SAOUHSC_00019,SAOUHSC_03019,SAOUHSC_00693
GO:0043565	sequence-specific DNA binding		0.78645	6	382	42	1988	SAOUHSC_03013,SAOUHSC_00357,SAOUHSC_03046,SAOUHSC_00242,SAOUHSC_02867,SAOUHSC_00291
GO:0010340	carboxyl-O-methyltransferase activity		0.79651	1	382	8	1988	SAOUHSC_01718
GO:0051998	protein carboxyl O-methyltransferase activity		0.79651	1	382	8	1988	SAOUHSC_01718
GO:0004888	transmembrane signaling receptor activity		0.79909	2	382	15	1988	SAOUHSC_02866,SAOUHSC_00202
GO:0016709	oxidoreductase activity, acting on paired donors, with incorporation or reduction of molecular oxygen, NAD(P)H as one donor, and incorporation of one atom of oxygen		0.80682	1	382	7	1988	SAOUHSC_02877
GO:0016860	intramolecular oxidoreductase activity		0.80736	1	382	8	1988	SAOUHSC_02385
GO:0016861	intramolecular oxidoreductase activity, interconverting aldoses and ketoses		0.80736	1	382	8	1988	SAOUHSC_02385
GO:0003724	RNA helicase activity		0.80978	9	382	55	1988	SAOUHSC_00912,SAOUHSC_02754,SAOUHSC_00692,SAOUHSC_00637,SAOUHSC_03019,SAOUHSC_01311,SAOUHSC_01385,SAOUHSC_02862,SAOUHSC_00540
GO:0016209	antioxidant activity		0.81102	2	382	15	1988	SAOUHSC_00326,SAOUHSC_02774
GO:0000988	transcription factor activity, protein binding		0.81513	3	382	25	1988	SAOUHSC_02675,SAOUHSC_02401,SAOUHSC_02784
GO:0004519	endonuclease activity		0.81694	3	382	23	1988	SAOUHSC_02161,SAOUHSC_02899,SAOUHSC_00789
GO:0047355	CDP-glycerol glycerophosphotransferase activity		0.82218	1	382	7	1988	SAOUHSC_00223
GO:0016893	endonuclease activity, active with either ribo- or deoxyribonucleic acids and producing 5'-phosphomonoesters		0.82356	1	382	9	1988	SAOUHSC_02899
GO:0043167	ion binding		0.82548	93	382	496	1988	SAOUHSC_01679,SAOUHSC_02881,SAOUHSC_03013,SAOUHSC_01128,SAOUHSC_01899,SAOUHSC_02719,SAOUHSC_01378,SAOUHSC_01058,SAOUHSC_03014,SAOUHSC_02373,SAOUHSC_00061,SAOUHSC_02108,SAOUHSC_02754,SAOUHSC_00634,SAOUHSC_01832,SAOUHSC_02968,SAOUHSC_02877,SAOUHSC_01709,SAOUHSC_02009,SAOUHSC_02556,SAOUHSC_02321,SAOUHSC_00069,SAOUHSC_02820,SAOUHSC_03012,SAOUHSC_02154,SAOUHSC_01043,SAOUHSC_01322,SAOUHSC_01825,SAOUHSC…
GO:0008677	2-dehydropantoate 2-reductase activity		0.83181	2	382	15	1988	SAOUHSC_02387,SAOUHSC_02877
GO:0008236	serine-type peptidase activity		0.84233	5	382	35	1988	SAOUHSC_02155,SAOUHSC_00646,SAOUHSC_02751,SAOUHSC_02824,SAOUHSC_00661
GO:0017171	serine hydrolase activity		0.84233	5	382	35	1988	SAOUHSC_00661,SAOUHSC_02824,SAOUHSC_02751,SAOUHSC_02155,SAOUHSC_00646
GO:0008270	zinc ion binding		0.84863	6	382	44	1988	SAOUHSC_01899,SAOUHSC_03013,SAOUHSC_01997,SAOUHSC_02385,SAOUHSC_02390,SAOUHSC_00822
GO:0015035	protein disulfide oxidoreductase activity		0.84995	1	382	10	1988	SAOUHSC_01030
GO:0004518	nuclease activity		0.85769	6	382	42	1988	SAOUHSC_00789,SAOUHSC_02899,SAOUHSC_02161,SAOUHSC_02607,SAOUHSC_00912,SAOUHSC_02182
GO:0008234	cysteine-type peptidase activity		0.86043	1	382	9	1988	SAOUHSC_00720
GO:0008171	O-methyltransferase activity		0.86351	1	382	10	1988	SAOUHSC_01718
GO:0036094	small molecule binding		0.87675	83	382	446	1988	SAOUHSC_00637,SAOUHSC_01833,SAOUHSC_01278,SAOUHSC_02985,SAOUHSC_02671,SAOUHSC_02864,SAOUHSC_01166,SAOUHSC_00577,SAOUHSC_00450,SAOUHSC_01385,SAOUHSC_02387,SAOUHSC_00466,SAOUHSC_00477,SAOUHSC_00196,SAOUHSC_03009,SAOUHSC_00451,SAOUHSC_00646,SAOUHSC_02276,SAOUHSC_02922,SAOUHSC_01680,SAOUHSC_03019,SAOUHSC_00019,SAOUHSC_01319,SAOUHSC_01857,SAOUHSC_02832,SAOUHSC_02619,SAOUHSC_02022,SAOUHSC_00540,SAOUHSC…
GO:0051184	cofactor transporter activity		0.87827	1	382	9	1988	SAOUHSC_02434
GO:0000049	tRNA binding		0.87946	1	382	9	1988	SAOUHSC_01858
GO:0016638	oxidoreductase activity, acting on the CH-NH2 group of donors		0.88575	1	382	9	1988	SAOUHSC_00855
GO:0004020	adenylylsulfate kinase activity		0.88813	1	382	10	1988	SAOUHSC_01378
GO:0016773	phosphotransferase activity, alcohol group as acceptor		0.88908	15	382	95	1988	SAOUHSC_00656,SAOUHSC_00708,SAOUHSC_02676,SAOUHSC_01711,SAOUHSC_00209,SAOUHSC_02099,SAOUHSC_02908,SAOUHSC_01855,SAOUHSC_00714,SAOUHSC_01378,SAOUHSC_02841,SAOUHSC_01799,SAOUHSC_02400,SAOUHSC_02401,SAOUHSC_02661
GO:0008233	peptidase activity		0.89996	14	382	95	1988	SAOUHSC_00661,SAOUHSC_01764,SAOUHSC_02777,SAOUHSC_00985,SAOUHSC_00720,SAOUHSC_00937,SAOUHSC_00997,SAOUHSC_00646,SAOUHSC_02155,SAOUHSC_00199,SAOUHSC_02650,SAOUHSC_02824,SAOUHSC_02751,SAOUHSC_00259
GO:0008135	translation factor activity, RNA binding		0.90011	1	382	11	1988	SAOUHSC_00771
GO:0004175	endopeptidase activity		0.90618	8	382	60	1988	SAOUHSC_01764,SAOUHSC_02777,SAOUHSC_00720,SAOUHSC_00937,SAOUHSC_00997,SAOUHSC_02155,SAOUHSC_02650,SAOUHSC_00259
GO:0042623	ATPase activity, coupled		0.90803	5	382	37	1988	SAOUHSC_00636,SAOUHSC_02719,SAOUHSC_03018,SAOUHSC_00692,SAOUHSC_00693
GO:0070011	peptidase activity, acting on L-amino acid peptides		0.91125	12	382	84	1988	SAOUHSC_00259,SAOUHSC_02751,SAOUHSC_02824,SAOUHSC_02650,SAOUHSC_02155,SAOUHSC_00646,SAOUHSC_00997,SAOUHSC_00937,SAOUHSC_00720,SAOUHSC_01764,SAOUHSC_02777,SAOUHSC_00661
GO:0070008	serine-type exopeptidase activity		0.91345	1	382	11	1988	SAOUHSC_00646
GO:0000166	nucleotide binding		0.91393	70	382	388	1988	SAOUHSC_01395,SAOUHSC_00693,SAOUHSC_00197,SAOUHSC_00636,SAOUHSC_00912,SAOUHSC_02978,SAOUHSC_01394,SAOUHSC_02619,SAOUHSC_00540,SAOUHSC_00748,SAOUHSC_01857,SAOUHSC_02832,SAOUHSC_03019,SAOUHSC_00019,SAOUHSC_01680,SAOUHSC_02922,SAOUHSC_00451,SAOUHSC_03009,SAOUHSC_02276,SAOUHSC_00646,SAOUHSC_00477,SAOUHSC_00466,SAOUHSC_00196,SAOUHSC_01385,SAOUHSC_02387,SAOUHSC_01166,SAOUHSC_02985,SAOUHSC_02864,SAOUHSC…
GO:1901265	nucleoside phosphate binding		0.91393	70	382	388	1988	SAOUHSC_01845,SAOUHSC_02152,SAOUHSC_00608,SAOUHSC_02830,SAOUHSC_00009,SAOUHSC_02403,SAOUHSC_00039,SAOUHSC_01170,SAOUHSC_02764,SAOUHSC_02684,SAOUHSC_00298,SAOUHSC_01311,SAOUHSC_03018,SAOUHSC_00692,SAOUHSC_01273,SAOUHSC_00061,SAOUHSC_02373,SAOUHSC_03014,SAOUHSC_01058,SAOUHSC_01378,SAOUHSC_02719,SAOUHSC_02881,SAOUHSC_03013,SAOUHSC_02862,SAOUHSC_01322,SAOUHSC_01043,SAOUHSC_01320,SAOUHSC_02154,SAOUHSC…
GO:0005381	iron ion transmembrane transporter activity		0.91406	3	382	24	1988	SAOUHSC_01058,SAOUHSC_02864,SAOUHSC_02434
GO:0015093	ferrous iron transmembrane transporter activity		0.91642	2	382	18	1988	SAOUHSC_02864,SAOUHSC_01058
GO:0009378	four-way junction helicase activity		0.917	2	382	18	1988	SAOUHSC_00912,SAOUHSC_02862
GO:0034061	DNA polymerase activity		0.9229	1	382	11	1988	SAOUHSC_02217
GO:0000990	transcription factor activity, core RNA polymerase binding		0.93042	2	382	24	1988	SAOUHSC_02675,SAOUHSC_02401
GO:0000996	core DNA-dependent RNA polymerase binding promoter specificity activity		0.93042	2	382	24	1988	SAOUHSC_02401,SAOUHSC_02675
GO:0016987	sigma factor activity		0.93042	2	382	24	1988	SAOUHSC_02401,SAOUHSC_02675
GO:0016301	kinase activity		0.93169	17	382	113	1988	SAOUHSC_01378,SAOUHSC_01385,SAOUHSC_00540,SAOUHSC_02676,SAOUHSC_00656,SAOUHSC_01711,SAOUHSC_00692,SAOUHSC_02754,SAOUHSC_00912,SAOUHSC_01799,SAOUHSC_03019,SAOUHSC_00693,SAOUHSC_01855,SAOUHSC_02154,SAOUHSC_00714,SAOUHSC_02820,SAOUHSC_02099
GO:0016874	ligase activity		0.93203	10	382	68	1988	SAOUHSC_01170,SAOUHSC_03014,SAOUHSC_00019,SAOUHSC_01287,SAOUHSC_01845,SAOUHSC_01709,SAOUHSC_00196,SAOUHSC_00069,SAOUHSC_02933,SAOUHSC_00009
GO:0005488	binding		0.93659	171	382	942	1988	SAOUHSC_03032,SAOUHSC_03018,SAOUHSC_02684,SAOUHSC_01170,SAOUHSC_01447,SAOUHSC_02990,SAOUHSC_02125,SAOUHSC_00039,SAOUHSC_00989,SAOUHSC_00544,SAOUHSC_00009,SAOUHSC_02401,SAOUHSC_00819,SAOUHSC_02924,SAOUHSC_00715,SAOUHSC_02830,SAOUHSC_02385,SAOUHSC_00608,SAOUHSC_03046,SAOUHSC_01845,SAOUHSC_01134,SAOUHSC_02631,SAOUHSC_03016,SAOUHSC_01969,SAOUHSC_02877,SAOUHSC_00792,SAOUHSC_02754,SAOUHSC_01709,SAOUHSC…
GO:0043168	anion binding		0.93668	70	382	392	1988	SAOUHSC_02864,SAOUHSC_02985,SAOUHSC_01166,SAOUHSC_00577,SAOUHSC_00450,SAOUHSC_01385,SAOUHSC_00637,SAOUHSC_01833,SAOUHSC_01278,SAOUHSC_01680,SAOUHSC_00019,SAOUHSC_03019,SAOUHSC_00466,SAOUHSC_00477,SAOUHSC_03009,SAOUHSC_00451,SAOUHSC_00646,SAOUHSC_02276,SAOUHSC_02619,SAOUHSC_02022,SAOUHSC_00748,SAOUHSC_00540,SAOUHSC_01394,SAOUHSC_01319,SAOUHSC_01857,SAOUHSC_02832,SAOUHSC_00636,SAOUHSC_00197,SAOUHSC…
GO:0016780	phosphotransferase activity, for other substituted phosphate groups		0.94904	1	382	13	1988	SAOUHSC_00223
GO:0072509	divalent inorganic cation transmembrane transporter activity		0.94906	2	382	21	1988	SAOUHSC_01058,SAOUHSC_02864
GO:0016645	oxidoreductase activity, acting on the CH-NH group of donors		0.95048	1	382	14	1988	SAOUHSC_01264
GO:0016646	oxidoreductase activity, acting on the CH-NH group of donors, NAD or NADP as acceptor		0.95048	1	382	14	1988	SAOUHSC_01264
GO:0016740	transferase activity		0.95479	68	382	404	1988	SAOUHSC_02686,SAOUHSC_00991,SAOUHSC_02832,SAOUHSC_00708,SAOUHSC_00540,SAOUHSC_01394,SAOUHSC_02841,SAOUHSC_01878,SAOUHSC_00912,SAOUHSC_00464,SAOUHSC_00554,SAOUHSC_00223,SAOUHSC_02696,SAOUHSC_00693,SAOUHSC_03017,SAOUHSC_01718,SAOUHSC_00656,SAOUHSC_00199,SAOUHSC_02676,SAOUHSC_01166,SAOUHSC_01821,SAOUHSC_01385,SAOUHSC_01220,SAOUHSC_01799,SAOUHSC_02880,SAOUHSC_01042,SAOUHSC_01016,SAOUHSC_02871,SAOUHSC…
GO:0016462	pyrophosphatase activity		0.95707	27	382	174	1988	SAOUHSC_02862,SAOUHSC_02764,SAOUHSC_00636,SAOUHSC_03019,SAOUHSC_00693,SAOUHSC_01855,SAOUHSC_02154,SAOUHSC_01311,SAOUHSC_02820,SAOUHSC_03018,SAOUHSC_02321,SAOUHSC_02009,SAOUHSC_00692,SAOUHSC_02276,SAOUHSC_00646,SAOUHSC_00912,SAOUHSC_02754,SAOUHSC_00691,SAOUHSC_00540,SAOUHSC_00748,SAOUHSC_02619,SAOUHSC_02152,SAOUHSC_01385,SAOUHSC_01378,SAOUHSC_00637,SAOUHSC_02719,SAOUHSC_02832
GO:0016818	hydrolase activity, acting on acid anhydrides, in phosphorus-containing anhydrides		0.95954	27	382	175	1988	SAOUHSC_02862,SAOUHSC_00636,SAOUHSC_02764,SAOUHSC_03019,SAOUHSC_00693,SAOUHSC_01311,SAOUHSC_02820,SAOUHSC_02154,SAOUHSC_01855,SAOUHSC_02321,SAOUHSC_03018,SAOUHSC_02009,SAOUHSC_02754,SAOUHSC_00912,SAOUHSC_00646,SAOUHSC_00692,SAOUHSC_02276,SAOUHSC_00691,SAOUHSC_00540,SAOUHSC_00748,SAOUHSC_02619,SAOUHSC_02152,SAOUHSC_01385,SAOUHSC_02719,SAOUHSC_00637,SAOUHSC_01378,SAOUHSC_02832
GO:0046915	transition metal ion transmembrane transporter activity		0.96146	3	382	29	1988	SAOUHSC_02434,SAOUHSC_02864,SAOUHSC_01058
GO:0017111	nucleoside-triphosphatase activity		0.96334	26	382	170	1988	SAOUHSC_02862,SAOUHSC_02764,SAOUHSC_00636,SAOUHSC_03019,SAOUHSC_00693,SAOUHSC_01855,SAOUHSC_02154,SAOUHSC_01311,SAOUHSC_02820,SAOUHSC_03018,SAOUHSC_02321,SAOUHSC_02009,SAOUHSC_02276,SAOUHSC_00692,SAOUHSC_02754,SAOUHSC_00912,SAOUHSC_00646,SAOUHSC_00748,SAOUHSC_00540,SAOUHSC_02619,SAOUHSC_02152,SAOUHSC_01385,SAOUHSC_01378,SAOUHSC_00637,SAOUHSC_02719,SAOUHSC_02832
GO:0016831	carboxy-lyase activity		0.96901	2	382	26	1988	SAOUHSC_03009,SAOUHSC_00715
GO:0098519	nucleotide phosphatase activity, acting on free nucleotides		0.96903	2	382	24	1988	SAOUHSC_00748,SAOUHSC_00912
GO:0003677	DNA binding		0.96993	45	382	292	1988	SAOUHSC_02599,SAOUHSC_00034,SAOUHSC_00477,SAOUHSC_02276,SAOUHSC_01273,SAOUHSC_00707,SAOUHSC_03032,SAOUHSC_01447,SAOUHSC_03019,SAOUHSC_02675,Novel00012,SAOUHSC_01311,SAOUHSC_00715,SAOUHSC_00819,SAOUHSC_02401,SAOUHSC_02964,SAOUHSC_01095,SAOUHSC_02125,SAOUHSC_02631,SAOUHSC_02161,SAOUHSC_02867,SAOUHSC_03046,SAOUHSC_01821,SAOUHSC_01134,SAOUHSC_00213,SAOUHSC_00357,SAOUHSC_00291,SAOUHSC_00069,SAOUHSC_02…
GO:0016817	hydrolase activity, acting on acid anhydrides		0.97019	27	382	179	1988	SAOUHSC_00637,SAOUHSC_02719,SAOUHSC_01378,SAOUHSC_02832,SAOUHSC_02619,SAOUHSC_00540,SAOUHSC_00748,SAOUHSC_01385,SAOUHSC_02152,SAOUHSC_02009,SAOUHSC_02321,SAOUHSC_03018,SAOUHSC_00691,SAOUHSC_00646,SAOUHSC_00912,SAOUHSC_02754,SAOUHSC_02276,SAOUHSC_00692,SAOUHSC_00636,SAOUHSC_02764,SAOUHSC_02862,SAOUHSC_01311,SAOUHSC_02820,SAOUHSC_02154,SAOUHSC_01855,SAOUHSC_00693,SAOUHSC_03019
GO:0003735	structural constituent of ribosome		0.97725	5	382	61	1988	SAOUHSC_02161,SAOUHSC_01208,SAOUHSC_01320,SAOUHSC_01997,SAOUHSC_00434
GO:0004812	aminoacyl-tRNA ligase activity		0.97969	2	382	24	1988	SAOUHSC_03014,SAOUHSC_00009
GO:0016875	ligase activity, forming carbon-oxygen bonds		0.97969	2	382	24	1988	SAOUHSC_00009,SAOUHSC_03014
GO:0016876	ligase activity, forming aminoacyl-tRNA and related compounds		0.97969	2	382	24	1988	SAOUHSC_00009,SAOUHSC_03014
GO:0003824	catalytic activity		0.98031	212	382	1162	1988	SAOUHSC_02996,SAOUHSC_00708,SAOUHSC_02044,SAOUHSC_02619,SAOUHSC_01041,SAOUHSC_02774,SAOUHSC_01877,SAOUHSC_00174,SAOUHSC_01257,SAOUHSC_01394,SAOUHSC_02686,SAOUHSC_00991,SAOUHSC_00719,SAOUHSC_02897,SAOUHSC_02023,SAOUHSC_03017,SAOUHSC_01395,SAOUHSC_00912,SAOUHSC_00464,SAOUHSC_00691,SAOUHSC_00199,SAOUHSC_00656,SAOUHSC_02443,SAOUHSC_02387,SAOUHSC_01385,SAOUHSC_00637,SAOUHSC_00007,SAOUHSC_00789,SAOUHSC…
GO:0008238	exopeptidase activity		0.98317	1	382	18	1988	SAOUHSC_00646
GO:0000287	magnesium ion binding		0.98369	1	382	18	1988	SAOUHSC_02849
GO:0008144	drug binding		0.98379	50	382	308	1988	SAOUHSC_01170,SAOUHSC_01680,SAOUHSC_02764,SAOUHSC_03019,SAOUHSC_01311,SAOUHSC_03018,SAOUHSC_00261,SAOUHSC_00477,SAOUHSC_00466,SAOUHSC_02276,SAOUHSC_00692,SAOUHSC_00646,SAOUHSC_00451,SAOUHSC_01273,SAOUHSC_00450,SAOUHSC_00577,SAOUHSC_02985,SAOUHSC_02152,SAOUHSC_01845,SAOUHSC_01385,SAOUHSC_00637,SAOUHSC_02924,SAOUHSC_00009,SAOUHSC_00989,SAOUHSC_02862,SAOUHSC_00636,SAOUHSC_01322,SAOUHSC_00693,SAOUHSC…
GO:0004222	metalloendopeptidase activity		0.98401	1	382	19	1988	SAOUHSC_00937
GO:0004386	helicase activity		0.98462	9	382	77	1988	SAOUHSC_00637,SAOUHSC_00692,SAOUHSC_02754,SAOUHSC_00912,SAOUHSC_00540,SAOUHSC_02862,SAOUHSC_01385,SAOUHSC_01311,SAOUHSC_03019
GO:0008237	metallopeptidase activity		0.98669	1	382	20	1988	SAOUHSC_00937
GO:0005524	ATP binding		0.98691	42	382	268	1988	SAOUHSC_00009,SAOUHSC_00637,SAOUHSC_02152,SAOUHSC_01845,SAOUHSC_01385,SAOUHSC_00577,SAOUHSC_02985,SAOUHSC_00646,SAOUHSC_00692,SAOUHSC_02276,SAOUHSC_01273,SAOUHSC_00451,SAOUHSC_03018,SAOUHSC_00466,SAOUHSC_00477,SAOUHSC_03019,SAOUHSC_01311,SAOUHSC_01170,SAOUHSC_01680,SAOUHSC_02764,SAOUHSC_02832,SAOUHSC_01857,SAOUHSC_02719,SAOUHSC_01378,SAOUHSC_03014,SAOUHSC_01394,SAOUHSC_00540,SAOUHSC_00748,SAOUHSC…
GO:0004252	serine-type endopeptidase activity		0.987	1	382	20	1988	SAOUHSC_02155
GO:0003899	DNA-directed RNA polymerase activity		0.98741	1	382	19	1988	SAOUHSC_03032
GO:0032559	adenyl ribonucleotide binding		0.98847	42	382	270	1988	SAOUHSC_02862,SAOUHSC_00636,SAOUHSC_01322,SAOUHSC_00693,SAOUHSC_02820,SAOUHSC_02154,SAOUHSC_00069,SAOUHSC_02321,SAOUHSC_01709,SAOUHSC_02009,SAOUHSC_00912,SAOUHSC_02754,SAOUHSC_00748,SAOUHSC_00540,SAOUHSC_02619,SAOUHSC_02373,SAOUHSC_03014,SAOUHSC_01394,SAOUHSC_02719,SAOUHSC_01378,SAOUHSC_02832,SAOUHSC_01857,SAOUHSC_01170,SAOUHSC_02764,SAOUHSC_01680,SAOUHSC_03019,SAOUHSC_01311,SAOUHSC_03018,SAOUHSC…
GO:0035639	purine ribonucleoside triphosphate binding		0.98925	45	382	287	1988	SAOUHSC_02276,SAOUHSC_00692,SAOUHSC_00646,SAOUHSC_01273,SAOUHSC_00451,SAOUHSC_03018,SAOUHSC_00477,SAOUHSC_00466,SAOUHSC_03019,SAOUHSC_00019,SAOUHSC_01311,SAOUHSC_01170,SAOUHSC_01680,SAOUHSC_02764,SAOUHSC_00009,SAOUHSC_00637,SAOUHSC_01845,SAOUHSC_02152,SAOUHSC_01385,SAOUHSC_00577,SAOUHSC_02864,SAOUHSC_02985,SAOUHSC_00912,SAOUHSC_02754,SAOUHSC_00069,SAOUHSC_02321,SAOUHSC_02009,SAOUHSC_01709,SAOUHSC…
GO:0016853	isomerase activity		0.98941	4	382	47	1988	SAOUHSC_00298,SAOUHSC_03009,SAOUHSC_02385,SAOUHSC_01362
GO:0016830	carbon-carbon lyase activity		0.98997	2	382	32	1988	SAOUHSC_03009,SAOUHSC_00715
GO:0001882	nucleoside binding		0.98998	45	382	288	1988	SAOUHSC_00477,SAOUHSC_00466,SAOUHSC_03018,SAOUHSC_01273,SAOUHSC_00451,SAOUHSC_02276,SAOUHSC_00692,SAOUHSC_00646,SAOUHSC_01680,SAOUHSC_02764,SAOUHSC_01170,SAOUHSC_01311,SAOUHSC_03019,SAOUHSC_00019,SAOUHSC_00637,SAOUHSC_00009,SAOUHSC_02985,SAOUHSC_02864,SAOUHSC_00577,SAOUHSC_01385,SAOUHSC_01845,SAOUHSC_02152,SAOUHSC_02009,SAOUHSC_01709,SAOUHSC_02321,SAOUHSC_00069,SAOUHSC_00912,SAOUHSC_02754,SAOUHSC…
GO:0001883	purine nucleoside binding		0.98998	45	382	288	1988	SAOUHSC_00069,SAOUHSC_02321,SAOUHSC_01709,SAOUHSC_02009,SAOUHSC_00912,SAOUHSC_02754,SAOUHSC_02862,SAOUHSC_01322,SAOUHSC_00636,SAOUHSC_00693,SAOUHSC_02820,SAOUHSC_02154,SAOUHSC_02719,SAOUHSC_01378,SAOUHSC_02832,SAOUHSC_01857,SAOUHSC_00540,SAOUHSC_00748,SAOUHSC_02619,SAOUHSC_02373,SAOUHSC_03014,SAOUHSC_01058,SAOUHSC_01394,SAOUHSC_03018,SAOUHSC_00466,SAOUHSC_00477,SAOUHSC_00646,SAOUHSC_02276,SAOUHSC…
GO:0032549	ribonucleoside binding		0.98998	45	382	288	1988	SAOUHSC_01857,SAOUHSC_02832,SAOUHSC_02719,SAOUHSC_01378,SAOUHSC_01058,SAOUHSC_01394,SAOUHSC_03014,SAOUHSC_02373,SAOUHSC_02619,SAOUHSC_00748,SAOUHSC_00540,SAOUHSC_00912,SAOUHSC_02754,SAOUHSC_01709,SAOUHSC_02009,SAOUHSC_02321,SAOUHSC_00069,SAOUHSC_02820,SAOUHSC_02154,SAOUHSC_00693,SAOUHSC_00636,SAOUHSC_01322,SAOUHSC_02862,SAOUHSC_00009,SAOUHSC_00637,SAOUHSC_01385,SAOUHSC_01845,SAOUHSC_02152,SAOUHSC…
GO:0032550	purine ribonucleoside binding		0.98998	45	382	288	1988	SAOUHSC_02754,SAOUHSC_00912,SAOUHSC_00069,SAOUHSC_02321,SAOUHSC_01709,SAOUHSC_02009,SAOUHSC_00693,SAOUHSC_02820,SAOUHSC_02154,SAOUHSC_02862,SAOUHSC_01322,SAOUHSC_00636,SAOUHSC_02832,SAOUHSC_01857,SAOUHSC_02719,SAOUHSC_01378,SAOUHSC_03014,SAOUHSC_01058,SAOUHSC_01394,SAOUHSC_00540,SAOUHSC_00748,SAOUHSC_02373,SAOUHSC_02619,SAOUHSC_00646,SAOUHSC_00692,SAOUHSC_02276,SAOUHSC_01273,SAOUHSC_00451,SAOUHSC…
GO:0032555	purine ribonucleotide binding		0.98998	45	382	288	1988	SAOUHSC_00009,SAOUHSC_00637,SAOUHSC_01385,SAOUHSC_02152,SAOUHSC_01845,SAOUHSC_02864,SAOUHSC_02985,SAOUHSC_00577,SAOUHSC_01273,SAOUHSC_00451,SAOUHSC_00692,SAOUHSC_02276,SAOUHSC_00646,SAOUHSC_00477,SAOUHSC_00466,SAOUHSC_03018,SAOUHSC_01311,SAOUHSC_03019,SAOUHSC_00019,SAOUHSC_02764,SAOUHSC_01680,SAOUHSC_01170,SAOUHSC_01857,SAOUHSC_02832,SAOUHSC_01378,SAOUHSC_02719,SAOUHSC_01394,SAOUHSC_01058,SAOUHSC…
GO:0030554	adenyl nucleotide binding		0.98999	42	382	272	1988	SAOUHSC_00577,SAOUHSC_02985,SAOUHSC_02152,SAOUHSC_01845,SAOUHSC_01385,SAOUHSC_00637,SAOUHSC_00009,SAOUHSC_01170,SAOUHSC_02764,SAOUHSC_01680,SAOUHSC_03019,SAOUHSC_01311,SAOUHSC_03018,SAOUHSC_00466,SAOUHSC_00477,SAOUHSC_00646,SAOUHSC_02276,SAOUHSC_00692,SAOUHSC_01273,SAOUHSC_00451,SAOUHSC_00748,SAOUHSC_00540,SAOUHSC_02373,SAOUHSC_02619,SAOUHSC_03014,SAOUHSC_01394,SAOUHSC_02719,SAOUHSC_01378,SAOUHSC…
GO:0034062	RNA polymerase activity		0.99008	1	382	20	1988	SAOUHSC_03032
GO:0017076	purine nucleotide binding		0.99129	45	382	290	1988	SAOUHSC_00748,SAOUHSC_00540,SAOUHSC_02619,SAOUHSC_02373,SAOUHSC_03014,SAOUHSC_01394,SAOUHSC_01058,SAOUHSC_01378,SAOUHSC_02719,SAOUHSC_02832,SAOUHSC_01857,SAOUHSC_02862,SAOUHSC_00636,SAOUHSC_01322,SAOUHSC_00693,SAOUHSC_02154,SAOUHSC_02820,SAOUHSC_00069,SAOUHSC_02321,SAOUHSC_02009,SAOUHSC_01709,SAOUHSC_02754,SAOUHSC_00912,SAOUHSC_00577,SAOUHSC_02864,SAOUHSC_02985,SAOUHSC_02152,SAOUHSC_01845,SAOUHSC…
GO:0032553	ribonucleotide binding		0.99456	45	382	296	1988	SAOUHSC_00577,SAOUHSC_02985,SAOUHSC_02864,SAOUHSC_01845,SAOUHSC_02152,SAOUHSC_01385,SAOUHSC_00637,SAOUHSC_00009,SAOUHSC_01170,SAOUHSC_01680,SAOUHSC_02764,SAOUHSC_00019,SAOUHSC_03019,SAOUHSC_01311,SAOUHSC_03018,SAOUHSC_00477,SAOUHSC_00466,SAOUHSC_02276,SAOUHSC_00692,SAOUHSC_00646,SAOUHSC_01273,SAOUHSC_00451,SAOUHSC_00748,SAOUHSC_00540,SAOUHSC_02619,SAOUHSC_02373,SAOUHSC_03014,SAOUHSC_01394,SAOUHSC…
GO:0003678	DNA helicase activity		0.99461	2	382	32	1988	SAOUHSC_00912,SAOUHSC_02862
GO:0016791	phosphatase activity		0.99486	3	382	43	1988	SAOUHSC_00748,SAOUHSC_00912,SAOUHSC_00284
GO:0097367	carbohydrate derivative binding		0.99501	45	382	297	1988	SAOUHSC_00009,SAOUHSC_00637,SAOUHSC_01385,SAOUHSC_02152,SAOUHSC_01845,SAOUHSC_02985,SAOUHSC_02864,SAOUHSC_00577,SAOUHSC_00451,SAOUHSC_01273,SAOUHSC_00692,SAOUHSC_02276,SAOUHSC_00646,SAOUHSC_00477,SAOUHSC_00466,SAOUHSC_03018,SAOUHSC_01311,SAOUHSC_00019,SAOUHSC_03019,SAOUHSC_01680,SAOUHSC_02764,SAOUHSC_01170,SAOUHSC_01857,SAOUHSC_02832,SAOUHSC_01378,SAOUHSC_02719,SAOUHSC_01394,SAOUHSC_01058,SAOUHSC…
GO:0016787	hydrolase activity		0.99517	70	382	443	1988	SAOUHSC_02606,SAOUHSC_00693,SAOUHSC_02023,SAOUHSC_00636,SAOUHSC_01265,SAOUHSC_02520,SAOUHSC_00691,SAOUHSC_00912,SAOUHSC_00661,SAOUHSC_00985,SAOUHSC_02619,SAOUHSC_00748,SAOUHSC_00540,SAOUHSC_02044,SAOUHSC_00937,SAOUHSC_02832,SAOUHSC_02607,SAOUHSC_03019,SAOUHSC_02899,SAOUHSC_01399,SAOUHSC_02276,SAOUHSC_00646,SAOUHSC_02155,SAOUHSC_00477,SAOUHSC_01385,SAOUHSC_00259,SAOUHSC_02161,SAOUHSC_00199,SAOUHSC…
GO:0097159	organic cyclic compound binding		0.99578	122	382	729	1988	SAOUHSC_00912,SAOUHSC_01997,SAOUHSC_01395,SAOUHSC_00197,SAOUHSC_00693,SAOUHSC_02897,SAOUHSC_00636,SAOUHSC_02351,SAOUHSC_02036,SAOUHSC_00398,SAOUHSC_01857,SAOUHSC_02832,SAOUHSC_00612,SAOUHSC_01394,SAOUHSC_02978,SAOUHSC_00174,SAOUHSC_02619,SAOUHSC_02022,SAOUHSC_00540,SAOUHSC_00748,SAOUHSC_03009,SAOUHSC_00451,SAOUHSC_00707,SAOUHSC_00646,SAOUHSC_02276,SAOUHSC_00466,SAOUHSC_00771,SAOUHSC_02599,SAOUHSC…
GO:1901363	heterocyclic compound binding		0.99578	122	382	729	1988	SAOUHSC_02924,SAOUHSC_00819,SAOUHSC_00715,SAOUHSC_02830,SAOUHSC_02403,SAOUHSC_02125,SAOUHSC_00989,SAOUHSC_00039,SAOUHSC_00009,SAOUHSC_02401,SAOUHSC_02631,SAOUHSC_01858,SAOUHSC_00608,SAOUHSC_00357,SAOUHSC_01040,SAOUHSC_03046,SAOUHSC_01134,SAOUHSC_01845,SAOUHSC_02152,SAOUHSC_00213,SAOUHSC_00034,SAOUHSC_03018,SAOUHSC_00261,SAOUHSC_03032,SAOUHSC_01273,SAOUHSC_02849,SAOUHSC_00692,SAOUHSC_02764,SAOUHSC…
GO:0003723	RNA binding		0.99688	16	382	139	1988	SAOUHSC_00771,SAOUHSC_00692,SAOUHSC_00912,SAOUHSC_02754,SAOUHSC_03016,SAOUHSC_02862,SAOUHSC_02990,SAOUHSC_01680,SAOUHSC_02351,SAOUHSC_01156,SAOUHSC_03019,SAOUHSC_01311,SAOUHSC_00637,SAOUHSC_01858,SAOUHSC_00540,SAOUHSC_01385
GO:0016788	hydrolase activity, acting on ester bonds		0.99702	13	382	120	1988	SAOUHSC_00912,SAOUHSC_02607,SAOUHSC_00475,SAOUHSC_00789,SAOUHSC_00661,SAOUHSC_02182,SAOUHSC_00284,SAOUHSC_00619,SAOUHSC_02044,SAOUHSC_00748,SAOUHSC_02900,SAOUHSC_02161,SAOUHSC_02899
GO:0016772	transferase activity, transferring phosphorus-containing groups		0.99843	28	382	215	1988	SAOUHSC_02754,SAOUHSC_00912,SAOUHSC_02661,SAOUHSC_00692,SAOUHSC_03032,SAOUHSC_02841,SAOUHSC_01799,SAOUHSC_00693,SAOUHSC_03019,SAOUHSC_02908,SAOUHSC_02217,SAOUHSC_02820,SAOUHSC_01855,SAOUHSC_00714,SAOUHSC_02154,SAOUHSC_00223,SAOUHSC_02099,SAOUHSC_02401,SAOUHSC_01378,SAOUHSC_02400,SAOUHSC_01385,SAOUHSC_01394,SAOUHSC_00656,SAOUHSC_00708,SAOUHSC_02676,SAOUHSC_00540,SAOUHSC_01711,SAOUHSC_00209
GO:0042578	phosphoric ester hydrolase activity		0.99846	3	382	50	1988	SAOUHSC_00748,SAOUHSC_00284,SAOUHSC_00912
GO:0003676	nucleic acid binding		0.99977	58	382	425	1988	SAOUHSC_02867,SAOUHSC_02161,SAOUHSC_02985,SAOUHSC_02631,SAOUHSC_01858,SAOUHSC_01385,SAOUHSC_00357,SAOUHSC_01134,SAOUHSC_03046,SAOUHSC_01821,SAOUHSC_00213,SAOUHSC_00819,SAOUHSC_00715,SAOUHSC_00637,SAOUHSC_02125,SAOUHSC_01095,SAOUHSC_02964,SAOUHSC_02401,SAOUHSC_01680,SAOUHSC_01447,SAOUHSC_02990,Novel00012,SAOUHSC_01311,SAOUHSC_03019,SAOUHSC_02675,SAOUHSC_02599,SAOUHSC_00477,SAOUHSC_00034,SAOUHSC_00…
GO:0016779	nucleotidyltransferase activity		0.99988	2	382	52	1988	SAOUHSC_02217,SAOUHSC_03032
