# Supplementary material for: Transcriptomic Analysis of Staphylococcus aureus Under the Stress Condition Caused by Litsea cubeba L. Essential Oil via RNA Sequencing
Source: Front Microbiol. 2020 Sep 8;11:1693. doi: 10.3389/fmicb.2020.01693 (PMC7509438; doi:10.3389/fmicb.2020.01693)
Supplement: Supplementary file 4 [file Table_3.XLSX]

## Sheet: Sheet1
##Databases: KEGG PATHWAY
##Statistical test method: hypergeometric test / Fisher's exact test
##FDR correction method: Benjamini and Hochberg
#Term	ID	Input number	Background number	P-Value	Input		KEGG_ID/KO	Entrez_ID	Hyperlink
Histidine metabolism	sae00340	11	16	0.00511094	SAOUHSC_03014|SAOUHSC_03009|SAOUHSC_03011|SAOUHSC_03012|SAOUHSC_03013|SAOUHSC_00008|SAOUHSC_00132|SAOUHSC_02363|SAOUHSC_02610|SAOUHSC_02606|SAOUHSC_02607		sae:NWMN_2577|sae:NWMN_2572|sae:NWMN_2574|sae:NWMN_2575|sae:NWMN_2576|sae:NWMN_0007|sae:NWMN_0113|sae:NWMN_2026|sae:NWMN_2235|sae:NWMN_2231|sae:NWMN_2232|	5332002|5332003|5332004|5331999|5332001|5329920|5329983|5332350|5331919|5331355|5332026|	http://www.genome.jp/kegg-bin/show_pathway?sae00340/sae:NWMN_2576%09red/sae:NWMN_2026%09red/sae:NWMN_2232%09red/sae:NWMN_2577%09red/sae:NWMN_2231%09red/sae:NWMN_2575%09red/sae:NWMN_2574%09red/sae:NWMN_2572%09red/sae:NWMN_0113%09red/sae:NWMN_0007%09red/sae:NWMN_2235%09red
Fatty acid degradation	sae00071	8	10	0.00904634	SAOUHSC_02363|SAOUHSC_00113|SAOUHSC_00132|SAOUHSC_00198|SAOUHSC_00195|SAOUHSC_00196|SAOUHSC_00197|SAOUHSC_00608		sae:NWMN_2026|sae:NWMN_0094|sae:NWMN_0113|sae:NWMN_0170|sae:NWMN_0167|sae:NWMN_0168|sae:NWMN_0169|sae:NWMN_0577|	5332350|5329981|5329983|5331897|5331829|5331895|5331896|5330317|	http://www.genome.jp/kegg-bin/show_pathway?sae00071/sae:NWMN_0577%09red/sae:NWMN_2026%09red/sae:NWMN_0094%09red/sae:NWMN_0170%09red/sae:NWMN_0167%09red/sae:NWMN_0113%09red/sae:NWMN_0168%09red/sae:NWMN_0169%09red
Nitrogen metabolism	sae00910	9	13	0.0107653	SAOUHSC_02679|SAOUHSC_02678|SAOUHSC_01287|SAOUHSC_02680|SAOUHSC_02681|SAOUHSC_00855|SAOUHSC_02684|SAOUHSC_01129|SAOUHSC_02965		sae:NWMN_2295|sae:NWMN_2294|sae:NWMN_1217|sae:NWMN_2296|sae:NWMN_2297|sae:NWMN_0792|sae:NWMN_2300|sae:NWMN_1079|sae:NWMN_2531|	5332198|5331408|5331956|5332199|5332197|5330466|5332205|5331748|5331578|	http://www.genome.jp/kegg-bin/show_pathway?sae00910/sae:NWMN_2531%09red/sae:NWMN_0792%09red/sae:NWMN_2300%09red/sae:NWMN_2296%09red/sae:NWMN_2297%09red/sae:NWMN_2294%09red/sae:NWMN_2295%09red/sae:NWMN_1217%09red/sae:NWMN_1079%09red
Pyruvate metabolism	sae00620	16	36	0.0186889	SAOUHSC_02849|SAOUHSC_01709|SAOUHSC_02363|SAOUHSC_01710|SAOUHSC_01042|SAOUHSC_00113|SAOUHSC_02929|SAOUHSC_00187|SAOUHSC_01040|SAOUHSC_00206|SAOUHSC_02285|SAOUHSC_00132|SAOUHSC_01041|SAOUHSC_01043|SAOUHSC_02922|SAOUHSC_02830		sae:NWMN_2438|sae:NWMN_1507|sae:NWMN_2026|sae:NWMN_1508|sae:NWMN_0961|sae:NWMN_0094|sae:NWMN_2506|sae:NWMN_0162|sae:NWMN_0959|sae:NWMN_0176|sae:NWMN_1963|sae:NWMN_0113|sae:NWMN_0960|sae:NWMN_0962|sae:NWMN_2499|sae:NWMN_2422|	5332299|5330899|5332350|5331709|5332266|5329981|5331557|5330023|5330574|5330031|5332039|5329983|5332265|5332252|5331730|5331495|	http://www.genome.jp/kegg-bin/show_pathway?sae00620/sae:NWMN_2506%09red/sae:NWMN_0094%09red/sae:NWMN_1508%09red/sae:NWMN_2026%09red/sae:NWMN_0962%09red/sae:NWMN_0960%09red/sae:NWMN_0961%09red/sae:NWMN_1507%09red/sae:NWMN_0959%09red/sae:NWMN_0162%09red/sae:NWMN_2422%09red/sae:NWMN_1963%09red/sae:NWMN_0176%09red/sae:NWMN_0113%09red/sae:NWMN_2499%09red/sae:NWMN_2438%09red
Carotenoid biosynthesis	sae00906	5	5	0.0221624	SAOUHSC_02879|SAOUHSC_02880|SAOUHSC_02882|SAOUHSC_02877|SAOUHSC_02881		sae:NWMN_2462|sae:NWMN_2463|sae:NWMN_2465|sae:NWMN_2461|sae:NWMN_2464|	5331839|5331838|5331837|5331523|5331524|	http://www.genome.jp/kegg-bin/show_pathway?sae00906/sae:NWMN_2465%09red/sae:NWMN_2464%09red/sae:NWMN_2461%09red/sae:NWMN_2463%09red/sae:NWMN_2462%09red
Microbial metabolism in diverse environments	sae01120	39	120	0.0245983	SAOUHSC_01710|SAOUHSC_00113|SAOUHSC_01041|SAOUHSC_01040|SAOUHSC_01043|SAOUHSC_01042|SAOUHSC_01129|SAOUHSC_02582|SAOUHSC_02830|SAOUHSC_01845|SAOUHSC_00708|SAOUHSC_02680|SAOUHSC_02681|SAOUHSC_02684|SAOUHSC_00608|SAOUHSC_00554|SAOUHSC_02363|SAOUHSC_02965|SAOUHSC_01709|SAOUHSC_01319|SAOUHSC_00206|SAOUHSC_01395|SAOUHSC_02922|SAOUHSC_01397|SAOUHSC_01396|SAOUHSC_01394|SAOUHSC_00132|SAOUHSC_00488|SAOUHSC…		sae:NWMN_1508|sae:NWMN_0094|sae:NWMN_0960|sae:NWMN_0959|sae:NWMN_0962|sae:NWMN_0961|sae:NWMN_1079|sae:NWMN_2210|sae:NWMN_2422|sae:NWMN_1625|sae:NWMN_0669|sae:NWMN_2296|sae:NWMN_2297|sae:NWMN_2300|sae:NWMN_0577|sae:NWMN_0534|sae:NWMN_2026|sae:NWMN_2531|sae:NWMN_1507|sae:NWMN_1239|sae:NWMN_0176|sae:NWMN_1305|sae:NWMN_2499|sae:NWMN_1307|sae:NWMN_1306|sae:NWMN_1304|sae:NWMN_0113|sae:NWMN_0475|sae:NWM…	5331709|5329981|5332265|5330574|5332252|5332266|5331748|5331334|5331495|5330955|5331927|5332199|5332197|5332205|5330317|5330283|5332350|5331578|5330899|5330740|5330031|5332108|5331730|5331853|5331759|5330774|5329983|5330253|5332539|5332198|5331408|5331557|5330950|5331956|5332171|5331829|5331895|5332431|5332541|	http://www.genome.jp/kegg-bin/show_pathway?sae01120/sae:NWMN_0577%09red/sae:NWMN_0669%09red/sae:NWMN_1242%09red/sae:NWMN_0176%09red/sae:NWMN_0094%09red/sae:NWMN_0113%09red/sae:NWMN_2296%09red/sae:NWMN_2297%09red/sae:NWMN_2294%09red/sae:NWMN_2295%09red/sae:NWMN_1305%09red/sae:NWMN_1304%09red/sae:NWMN_1307%09red/sae:NWMN_1306%09red/sae:NWMN_2300%09red/sae:NWMN_2026%09red/sae:NWMN_0959%09red/sae:NWM…
Lysine biosynthesis	sae00300	7	13	0.0560228	SAOUHSC_01319|SAOUHSC_00989|SAOUHSC_01395|SAOUHSC_01394|SAOUHSC_01397|SAOUHSC_01396|SAOUHSC_01320		sae:NWMN_1239|sae:NWMN_0919|sae:NWMN_1305|sae:NWMN_1304|sae:NWMN_1307|sae:NWMN_1306|sae:NWMN_1240|	5330740|5332508|5332108|5330774|5331853|5331759|5332539|	http://www.genome.jp/kegg-bin/show_pathway?sae00300/sae:NWMN_1240%09red/sae:NWMN_1239%09red/sae:NWMN_1305%09red/sae:NWMN_1304%09red/sae:NWMN_0919%09red/sae:NWMN_1306%09red/sae:NWMN_1307%09red
Staphylococcus aureus infection	sae05150	15	40	0.061802	SAOUHSC_02167|SAOUHSC_02171|SAOUHSC_00812|SAOUHSC_02161|SAOUHSC_02160|SAOUHSC_02709|SAOUHSC_02708|SAOUHSC_02963|SAOUHSC_01133|SAOUHSC_00069|SAOUHSC_00545|SAOUHSC_00544|SAOUHSC_02710|SAOUHSC_01115|SAOUHSC_01114		sae:NWMN_1876|sae:NWMN_1880|sae:NWMN_0756|sae:NWMN_1872|sae:NWMN_1872|sae:NWMN_2319|sae:NWMN_2318|sae:NWMN_2529|sae:NWMN_1082|sae:NWMN_0055|sae:NWMN_0524|sae:NWMN_0523|sae:NWMN_2320|sae:NWMN_1070|sae:NWMN_1069|	5331144|5331146|5330438|5331141|5331141|5332008|5332443|5331889|5330666|5332074|5332462|5330275|5332010|5330657|5330656|	http://www.genome.jp/kegg-bin/show_pathway?sae05150/sae:NWMN_0756%09red/sae:NWMN_1880%09red/sae:NWMN_1876%09red/sae:NWMN_0055%09red/sae:NWMN_1872%09red/sae:NWMN_2529%09red/sae:NWMN_1070%09red/sae:NWMN_1069%09red/sae:NWMN_2320%09red/sae:NWMN_2319%09red/sae:NWMN_1082%09red/sae:NWMN_0523%09red/sae:NWMN_0524%09red/sae:NWMN_2318%09red
Chloroalkane and chloroalkene degradation	sae00625	4	5	0.0635516	SAOUHSC_00608|SAOUHSC_00132|SAOUHSC_00113|SAOUHSC_02363		sae:NWMN_0577|sae:NWMN_0113|sae:NWMN_0094|sae:NWMN_2026|	5330317|5329983|5329981|5332350|	http://www.genome.jp/kegg-bin/show_pathway?sae00625/sae:NWMN_0113%09red/sae:NWMN_0577%09red/sae:NWMN_2026%09red/sae:NWMN_0094%09red
Alanine, aspartate and glutamate metabolism	sae00250	8	18	0.0846054	SAOUHSC_00019|SAOUHSC_00898|SAOUHSC_01287|SAOUHSC_01170|SAOUHSC_01166|SAOUHSC_02126|SAOUHSC_01169|SAOUHSC_02924		sae:NWMN_0016|sae:NWMN_0831|sae:NWMN_1217|sae:NWMN_1114|sae:NWMN_1111|sae:NWMN_1846|sae:NWMN_1113|sae:NWMN_2501|	5331868|5331961|5331956|5332317|5332325|5331119|5332320|5331552|	http://www.genome.jp/kegg-bin/show_pathway?sae00250/sae:NWMN_2501%09red/sae:NWMN_1111%09red/sae:NWMN_1113%09red/sae:NWMN_1114%09red/sae:NWMN_0831%09red/sae:NWMN_1846%09red/sae:NWMN_0016%09red/sae:NWMN_1217%09red
2-Oxocarboxylic acid metabolism	sae01210	8	18	0.0846054	SAOUHSC_02286|SAOUHSC_02287|SAOUHSC_02285|SAOUHSC_02281|SAOUHSC_01319|SAOUHSC_02288|SAOUHSC_01395|SAOUHSC_01394		sae:NWMN_1964|sae:NWMN_1965|sae:NWMN_1963|sae:NWMN_1960|sae:NWMN_1239|sae:NWMN_1966|sae:NWMN_1305|sae:NWMN_1304|	5332077|5332078|5332039|5331211|5330740|5332079|5332108|5330774|	http://www.genome.jp/kegg-bin/show_pathway?sae01210/sae:NWMN_1965%09red/sae:NWMN_1964%09red/sae:NWMN_1966%09red/sae:NWMN_1239%09red/sae:NWMN_1960%09red/sae:NWMN_1963%09red/sae:NWMN_1305%09red/sae:NWMN_1304%09red
Two-component system	sae02020	17	50	0.0878407	SAOUHSC_01799|SAOUHSC_02671|SAOUHSC_02677|SAOUHSC_02676|SAOUHSC_02675|SAOUHSC_02679|SAOUHSC_02678|SAOUHSC_02099|SAOUHSC_01287|SAOUHSC_02680|SAOUHSC_02681|SAOUHSC_00183|SAOUHSC_00714|SAOUHSC_01031|SAOUHSC_00232|SAOUHSC_00233|SAOUHSC_00715		sae:NWMN_1585|sae:NWMN_2288|sae:NWMN_2293|sae:NWMN_2292|sae:NWMN_2291|sae:NWMN_2295|sae:NWMN_2294|sae:NWMN_1823|sae:NWMN_1217|sae:NWMN_2296|sae:NWMN_2297|sae:NWMN_0158|sae:NWMN_0674|sae:NWMN_0952|sae:NWMN_0196|sae:NWMN_0197|sae:NWMN_0675|	5330935|5331402|5331407|5331406|5331405|5332198|5331408|5332602|5331956|5332199|5332197|5330019|5330385|5330570|5332113|5332099|5332432|	http://www.genome.jp/kegg-bin/show_pathway?sae02020/sae:NWMN_1585%09red/sae:NWMN_0197%09red/sae:NWMN_0196%09red/sae:NWMN_0674%09red/sae:NWMN_0158%09red/sae:NWMN_1217%09red/sae:NWMN_0675%09red/sae:NWMN_2292%09red/sae:NWMN_2293%09red/sae:NWMN_2291%09red/sae:NWMN_2296%09red/sae:NWMN_2297%09red/sae:NWMN_2294%09red/sae:NWMN_1823%09red/sae:NWMN_2288%09red/sae:NWMN_2295%09red/sae:NWMN_0952%09red
Fructose and mannose metabolism	sae00051	7	16	0.108762	SAOUHSC_02400|SAOUHSC_02402|SAOUHSC_02403|SAOUHSC_00708|SAOUHSC_02386|SAOUHSC_02385|SAOUHSC_00707		sae:NWMN_2057|sae:NWMN_2059|sae:NWMN_2060|sae:NWMN_0669|sae:NWMN_2047|sae:NWMN_2047|sae:NWMN_0668|	5331954|5331256|5332172|5331927|5331247|5331247|5330382|	http://www.genome.jp/kegg-bin/show_pathway?sae00051/sae:NWMN_2060%09red/sae:NWMN_0669%09red/sae:NWMN_0668%09red/sae:NWMN_2059%09red/sae:NWMN_2047%09red/sae:NWMN_2057%09red
Propanoate metabolism	sae00640	7	17	0.130707	SAOUHSC_01710|SAOUHSC_01709|SAOUHSC_02929|SAOUHSC_00187|SAOUHSC_00206|SAOUHSC_02922|SAOUHSC_02924		sae:NWMN_1508|sae:NWMN_1507|sae:NWMN_2506|sae:NWMN_0162|sae:NWMN_0176|sae:NWMN_2499|sae:NWMN_2501|	5331709|5330899|5331557|5330023|5330031|5331730|5331552|	http://www.genome.jp/kegg-bin/show_pathway?sae00640/sae:NWMN_2506%09red/sae:NWMN_1508%09red/sae:NWMN_2501%09red/sae:NWMN_1507%09red/sae:NWMN_0162%09red/sae:NWMN_0176%09red/sae:NWMN_2499%09red
Valine, leucine and isoleucine biosynthesis	sae00290	5	11	0.150668	SAOUHSC_02286|SAOUHSC_02287|SAOUHSC_02285|SAOUHSC_02288|SAOUHSC_02281		sae:NWMN_1964|sae:NWMN_1965|sae:NWMN_1963|sae:NWMN_1966|sae:NWMN_1960|	5332077|5332078|5332039|5332079|5331211|	http://www.genome.jp/kegg-bin/show_pathway?sae00290/sae:NWMN_1965%09red/sae:NWMN_1964%09red/sae:NWMN_1966%09red/sae:NWMN_1960%09red/sae:NWMN_1963%09red
Glycolysis / Gluconeogenesis	sae00010	12	37	0.166825	SAOUHSC_00132|SAOUHSC_00113|SAOUHSC_02929|SAOUHSC_01041|SAOUHSC_01040|SAOUHSC_00206|SAOUHSC_01042|SAOUHSC_02363|SAOUHSC_01043|SAOUHSC_00608|SAOUHSC_02922|SAOUHSC_00209		sae:NWMN_0113|sae:NWMN_0094|sae:NWMN_2506|sae:NWMN_0960|sae:NWMN_0959|sae:NWMN_0176|sae:NWMN_0961|sae:NWMN_2026|sae:NWMN_0962|sae:NWMN_0577|sae:NWMN_2499|sae:NWMN_0177|	5329983|5329981|5331557|5332265|5330574|5330031|5332266|5332350|5332252|5330317|5331730|5332076|	http://www.genome.jp/kegg-bin/show_pathway?sae00010/sae:NWMN_2506%09red/sae:NWMN_0577%09red/sae:NWMN_2026%09red/sae:NWMN_0962%09red/sae:NWMN_0960%09red/sae:NWMN_0961%09red/sae:NWMN_0094%09red/sae:NWMN_0959%09red/sae:NWMN_0177%09red/sae:NWMN_0176%09red/sae:NWMN_0113%09red/sae:NWMN_2499%09red
Valine, leucine and isoleucine degradation	sae00280	5	12	0.183336	SAOUHSC_00132|SAOUHSC_01043|SAOUHSC_00195|SAOUHSC_01612|SAOUHSC_02363		sae:NWMN_0113|sae:NWMN_0962|sae:NWMN_0167|sae:NWMN_1422|sae:NWMN_2026|	5329983|5332252|5331829|5330846|5332350|	http://www.genome.jp/kegg-bin/show_pathway?sae00280/sae:NWMN_0113%09red/sae:NWMN_0962%09red/sae:NWMN_1422%09red/sae:NWMN_2026%09red/sae:NWMN_0167%09red
Arginine and proline metabolism	sae00330	9	27	0.19518	SAOUHSC_01287|SAOUHSC_02363|SAOUHSC_02969|SAOUHSC_02968|SAOUHSC_02965|SAOUHSC_00898|SAOUHSC_00132|SAOUHSC_01128|SAOUHSC_01129		sae:NWMN_1217|sae:NWMN_2026|sae:NWMN_2534|sae:NWMN_2533|sae:NWMN_2531|sae:NWMN_0831|sae:NWMN_0113|sae:NWMN_1078|sae:NWMN_1079|	5331956|5332350|5331742|5331745|5331578|5331961|5329983|5330664|5331748|	http://www.genome.jp/kegg-bin/show_pathway?sae00330/sae:NWMN_2533%09red/sae:NWMN_2531%09red/sae:NWMN_2534%09red/sae:NWMN_2026%09red/sae:NWMN_0831%09red/sae:NWMN_0113%09red/sae:NWMN_1217%09red/sae:NWMN_1079%09red/sae:NWMN_1078%09red
beta-Alanine metabolism	sae00410	3	6	0.215474	SAOUHSC_00132|SAOUHSC_02363|SAOUHSC_02924		sae:NWMN_0113|sae:NWMN_2026|sae:NWMN_2501|	5329983|5332350|5331552|	http://www.genome.jp/kegg-bin/show_pathway?sae00410/sae:NWMN_0113%09red/sae:NWMN_2026%09red/sae:NWMN_2501%09red
Fatty acid metabolism	sae01212	6	17	0.2297	SAOUHSC_01710|SAOUHSC_01709|SAOUHSC_01257|SAOUHSC_00195|SAOUHSC_00196|SAOUHSC_00198		sae:NWMN_1508|sae:NWMN_1507|sae:NWMN_1189|sae:NWMN_0167|sae:NWMN_0168|sae:NWMN_0170|	5331709|5330899|5330706|5331829|5331895|5331897|	http://www.genome.jp/kegg-bin/show_pathway?sae01212/sae:NWMN_1508%09red/sae:NWMN_1507%09red/sae:NWMN_0170%09red/sae:NWMN_0167%09red/sae:NWMN_0168%09red/sae:NWMN_1189%09red
Cysteine and methionine metabolism	sae00270	7	21	0.236867	SAOUHSC_00488|SAOUHSC_01319|SAOUHSC_00206|SAOUHSC_01394|SAOUHSC_01395|SAOUHSC_02922|SAOUHSC_01320		sae:NWMN_0475|sae:NWMN_1239|sae:NWMN_0176|sae:NWMN_1304|sae:NWMN_1305|sae:NWMN_2499|sae:NWMN_1240|	5330253|5330740|5330031|5330774|5332108|5331730|5332539|	http://www.genome.jp/kegg-bin/show_pathway?sae00270/sae:NWMN_1304%09red/sae:NWMN_1240%09red/sae:NWMN_0176%09red/sae:NWMN_1239%09red/sae:NWMN_2499%09red/sae:NWMN_1305%09red/sae:NWMN_0475%09red
Glycine, serine and threonine metabolism	sae00260	9	31	0.297025	SAOUHSC_01634|SAOUHSC_01319|SAOUHSC_01833|SAOUHSC_01043|SAOUHSC_02933|SAOUHSC_01395|SAOUHSC_01394|SAOUHSC_01320|SAOUHSC_01322		sae:NWMN_1441|sae:NWMN_1239|sae:NWMN_1617|sae:NWMN_0962|sae:NWMN_2510|sae:NWMN_1305|sae:NWMN_1304|sae:NWMN_1240|sae:NWMN_1242|	5331944|5330740|5330950|5332252|5331561|5332108|5330774|5332539|5332541|	http://www.genome.jp/kegg-bin/show_pathway?sae00260/sae:NWMN_2510%09red/sae:NWMN_1240%09red/sae:NWMN_1242%09red/sae:NWMN_1441%09red/sae:NWMN_1617%09red/sae:NWMN_0962%09red/sae:NWMN_1239%09red/sae:NWMN_1305%09red/sae:NWMN_1304%09red
Lysine degradation	sae00310	3	8	0.323262	SAOUHSC_00132|SAOUHSC_02363|SAOUHSC_00197		sae:NWMN_0113|sae:NWMN_2026|sae:NWMN_0169|	5329983|5332350|5331896|	http://www.genome.jp/kegg-bin/show_pathway?sae00310/sae:NWMN_0113%09red/sae:NWMN_0169%09red/sae:NWMN_2026%09red
Tryptophan metabolism	sae00380	3	8	0.323262	SAOUHSC_00132|SAOUHSC_02363|SAOUHSC_00197		sae:NWMN_0113|sae:NWMN_2026|sae:NWMN_0169|	5329983|5332350|5331896|	http://www.genome.jp/kegg-bin/show_pathway?sae00380/sae:NWMN_0113%09red/sae:NWMN_0169%09red/sae:NWMN_2026%09red
Biosynthesis of amino acids	sae01230	26	104	0.328888	SAOUHSC_03014|SAOUHSC_03011|SAOUHSC_03012|SAOUHSC_03013|SAOUHSC_01128|SAOUHSC_02286|SAOUHSC_02287|SAOUHSC_02285|SAOUHSC_02281|SAOUHSC_02288|SAOUHSC_00554|SAOUHSC_03009|SAOUHSC_02968|SAOUHSC_01319|SAOUHSC_01395|SAOUHSC_01394|SAOUHSC_01397|SAOUHSC_01396|SAOUHSC_00488|SAOUHSC_01852|SAOUHSC_00898|SAOUHSC_01833|SAOUHSC_01287|SAOUHSC_00989|SAOUHSC_01320|SAOUHSC_01322		sae:NWMN_2577|sae:NWMN_2574|sae:NWMN_2575|sae:NWMN_2576|sae:NWMN_1078|sae:NWMN_1964|sae:NWMN_1965|sae:NWMN_1963|sae:NWMN_1960|sae:NWMN_1966|sae:NWMN_0534|sae:NWMN_2572|sae:NWMN_2533|sae:NWMN_1239|sae:NWMN_1305|sae:NWMN_1304|sae:NWMN_1307|sae:NWMN_1306|sae:NWMN_0475|sae:NWMN_1630|sae:NWMN_0831|sae:NWMN_1617|sae:NWMN_1217|sae:NWMN_0919|sae:NWMN_1240|sae:NWMN_1242|	5332002|5332004|5331999|5332001|5330664|5332077|5332078|5332039|5331211|5332079|5330283|5332003|5331745|5330740|5332108|5330774|5331853|5331759|5330253|5331811|5331961|5330950|5331956|5332508|5332539|5332541|	http://www.genome.jp/kegg-bin/show_pathway?sae01230/sae:NWMN_2533%09red/sae:NWMN_1240%09red/sae:NWMN_1242%09red/sae:NWMN_1305%09red/sae:NWMN_1304%09red/sae:NWMN_1307%09red/sae:NWMN_1306%09red/sae:NWMN_1965%09red/sae:NWMN_0831%09red/sae:NWMN_1617%09red/sae:NWMN_1964%09red/sae:NWMN_1966%09red/sae:NWMN_1960%09red/sae:NWMN_1963%09red/sae:NWMN_1630%09red/sae:NWMN_0919%09red/sae:NWMN_1078%09red/sae:NWM…
Butanoate metabolism	sae00650	4	13	0.375699	SAOUHSC_00187|SAOUHSC_00086|SAOUHSC_00113|SAOUHSC_02924		sae:NWMN_0162|sae:NWMN_0071|sae:NWMN_0094|sae:NWMN_2501|	5330023|5329961|5329981|5331552|	http://www.genome.jp/kegg-bin/show_pathway?sae00650/sae:NWMN_0162%09red/sae:NWMN_0071%09red/sae:NWMN_0094%09red/sae:NWMN_2501%09red
One carbon pool by folate	sae00670	3	9	0.37777	SAOUHSC_01016|SAOUHSC_01634|SAOUHSC_01845		sae:NWMN_0940|sae:NWMN_1441|sae:NWMN_1625|	5332309|5331944|5330955|	http://www.genome.jp/kegg-bin/show_pathway?sae00670/sae:NWMN_0940%09red/sae:NWMN_1625%09red/sae:NWMN_1441%09red
C5-Branched dibasic acid metabolism	sae00660	3	9	0.37777	SAOUHSC_02286|SAOUHSC_02287|SAOUHSC_02288		sae:NWMN_1964|sae:NWMN_1965|sae:NWMN_1966|	5332077|5332078|5332079|	http://www.genome.jp/kegg-bin/show_pathway?sae00660/sae:NWMN_1965%09red/sae:NWMN_1964%09red/sae:NWMN_1966%09red
Sulfur metabolism	sae00920	3	9	0.37777	SAOUHSC_00716|SAOUHSC_00488|SAOUHSC_00037		sae:NWMN_0676|sae:NWMN_0475|sae:NWMN_0029|	5332431|5330253|5329934|	http://www.genome.jp/kegg-bin/show_pathway?sae00920/sae:NWMN_0475%09red/sae:NWMN_0029%09red/sae:NWMN_0676%09red
Fatty acid biosynthesis	sae00061	4	14	0.420669	SAOUHSC_00198|SAOUHSC_01710|SAOUHSC_01257|SAOUHSC_01709		sae:NWMN_0170|sae:NWMN_1508|sae:NWMN_1189|sae:NWMN_1507|	5331897|5331709|5330706|5330899|	http://www.genome.jp/kegg-bin/show_pathway?sae00061/sae:NWMN_0170%09red/sae:NWMN_1508%09red/sae:NWMN_1507%09red/sae:NWMN_1189%09red
Ascorbate and aldarate metabolism	sae00053	2	6	0.443209	SAOUHSC_00132|SAOUHSC_02363		sae:NWMN_0113|sae:NWMN_2026|	5329983|5332350|	http://www.genome.jp/kegg-bin/show_pathway?sae00053/sae:NWMN_0113%09red/sae:NWMN_2026%09red
Biosynthesis of secondary metabolites	sae01110	48	217	0.544802	SAOUHSC_03014|SAOUHSC_01710|SAOUHSC_00466|SAOUHSC_03011|SAOUHSC_01612|SAOUHSC_03013|SAOUHSC_01015|SAOUHSC_00113|SAOUHSC_00898|SAOUHSC_01041|SAOUHSC_01016|SAOUHSC_01043|SAOUHSC_01042|SAOUHSC_02363|SAOUHSC_01128|SAOUHSC_01394|SAOUHSC_02286|SAOUHSC_02287|SAOUHSC_02285|SAOUHSC_03012|SAOUHSC_02281|SAOUHSC_02288|SAOUHSC_02682|SAOUHSC_00608|SAOUHSC_00195|SAOUHSC_03009|SAOUHSC_00577|SAOUHSC_02969|SAOUHSC…		sae:NWMN_2577|sae:NWMN_1508|sae:NWMN_0458|sae:NWMN_2574|sae:NWMN_1422|sae:NWMN_2576|sae:NWMN_0939|sae:NWMN_0094|sae:NWMN_0831|sae:NWMN_0960|sae:NWMN_0940|sae:NWMN_0962|sae:NWMN_0961|sae:NWMN_2026|sae:NWMN_1078|sae:NWMN_1304|sae:NWMN_1964|sae:NWMN_1965|sae:NWMN_1963|sae:NWMN_2575|sae:NWMN_1960|sae:NWMN_1966|sae:NWMN_2298|sae:NWMN_0577|sae:NWMN_0167|sae:NWMN_2572|sae:NWMN_0553|sae:NWMN_2534|sae:NWM…	5332002|5331709|5332592|5332004|5330846|5332001|5332305|5329981|5331961|5332265|5332309|5332252|5332266|5332350|5330664|5330774|5332077|5332078|5332039|5331999|5331211|5332079|5332196|5330317|5331829|5332003|5330296|5331742|5331745|5330899|5330740|5330031|5332108|5331730|5331853|5331759|5332302|5330553|5329983|5330574|5331811|5331557|5331119|5332508|5331247|5331247|5332539|5330551|	http://www.genome.jp/kegg-bin/show_pathway?sae01110/sae:NWMN_0553%09red/sae:NWMN_2533%09red/sae:NWMN_0577%09red/sae:NWMN_2534%09red/sae:NWMN_1240%09red/sae:NWMN_2026%09red/sae:NWMN_0094%09red/sae:NWMN_0458%09red/sae:NWMN_0113%09red/sae:NWMN_0176%09red/sae:NWMN_1305%09red/sae:NWMN_1304%09red/sae:NWMN_2298%09red/sae:NWMN_1306%09red/sae:NWMN_1307%09red/sae:NWMN_0912%09red/sae:NWMN_0831%09red/sae:NWM…
Ubiquinone and other terpenoid-quinone biosynthesis	sae00130	2	8	0.568156	SAOUHSC_00985|SAOUHSC_00981		sae:NWMN_0915|sae:NWMN_0912|	5330553|5330551|	http://www.genome.jp/kegg-bin/show_pathway?sae00130/sae:NWMN_0912%09red/sae:NWMN_0915%09red
Bacterial secretion system	sae03070	3	13	0.579024	SAOUHSC_02985|SAOUHSC_00329|SAOUHSC_00328		sae:NWMN_2548|sae:NWMN_0340|sae:NWMN_0339|	5331588|5330179|5330178|	http://www.genome.jp/kegg-bin/show_pathway?sae03070/sae:NWMN_0340%09red/sae:NWMN_2548%09red/sae:NWMN_0339%09red
Phosphotransferase system (PTS)	sae02060	5	23	0.596777	SAOUHSC_02400|SAOUHSC_00708|SAOUHSC_02402|SAOUHSC_02661|SAOUHSC_00209		sae:NWMN_2057|sae:NWMN_0669|sae:NWMN_2059|sae:NWMN_2279|sae:NWMN_0177|	5331954|5331927|5331256|5331393|5332076|	http://www.genome.jp/kegg-bin/show_pathway?sae02060/sae:NWMN_0669%09red/sae:NWMN_2059%09red/sae:NWMN_2279%09red/sae:NWMN_0177%09red/sae:NWMN_2057%09red
beta-Lactam resistance	sae00312	2	9	0.622577	SAOUHSC_00923|SAOUHSC_00924		sae:NWMN_0856|sae:NWMN_0857|	5332223|5330505|	http://www.genome.jp/kegg-bin/show_pathway?sae00312/sae:NWMN_0856%09red/sae:NWMN_0857%09red
Methane metabolism	sae00680	4	19	0.625682	SAOUHSC_02929|SAOUHSC_02582|SAOUHSC_00554|SAOUHSC_01833		sae:NWMN_2506|sae:NWMN_2210|sae:NWMN_0534|sae:NWMN_1617|	5331557|5331334|5330283|5330950|	http://www.genome.jp/kegg-bin/show_pathway?sae00680/sae:NWMN_1617%09red/sae:NWMN_2506%09red/sae:NWMN_2210%09red/sae:NWMN_0534%09red
Glycerolipid metabolism	sae00561	3	15	0.662979	SAOUHSC_00132|SAOUHSC_00656|SAOUHSC_02363		sae:NWMN_0113|sae:NWMN_0620|sae:NWMN_2026|	5329983|5330339|5332350|	http://www.genome.jp/kegg-bin/show_pathway?sae00561/sae:NWMN_0113%09red/sae:NWMN_2026%09red/sae:NWMN_0620%09red
Pentose and glucuronate interconversions	sae00040	2	10	0.671539	SAOUHSC_00132|SAOUHSC_02363		sae:NWMN_0113|sae:NWMN_2026|	5329983|5332350|	http://www.genome.jp/kegg-bin/show_pathway?sae00040/sae:NWMN_0113%09red/sae:NWMN_2026%09red
Carbon metabolism	sae01200	16	79	0.679277	SAOUHSC_01710|SAOUHSC_00488|SAOUHSC_01634|SAOUHSC_01709|SAOUHSC_01845|SAOUHSC_01043|SAOUHSC_01833|SAOUHSC_01041|SAOUHSC_01040|SAOUHSC_02929|SAOUHSC_01042|SAOUHSC_00196|SAOUHSC_01129|SAOUHSC_02582|SAOUHSC_00554|SAOUHSC_02965		sae:NWMN_1508|sae:NWMN_0475|sae:NWMN_1441|sae:NWMN_1507|sae:NWMN_1625|sae:NWMN_0962|sae:NWMN_1617|sae:NWMN_0960|sae:NWMN_0959|sae:NWMN_2506|sae:NWMN_0961|sae:NWMN_0168|sae:NWMN_1079|sae:NWMN_2210|sae:NWMN_0534|sae:NWMN_2531|	5331709|5330253|5331944|5330899|5330955|5332252|5330950|5332265|5330574|5331557|5332266|5331895|5331748|5331334|5330283|5331578|	http://www.genome.jp/kegg-bin/show_pathway?sae01200/sae:NWMN_2506%09red/sae:NWMN_2531%09red/sae:NWMN_1508%09red/sae:NWMN_0962%09red/sae:NWMN_2210%09red/sae:NWMN_0960%09red/sae:NWMN_0961%09red/sae:NWMN_1507%09red/sae:NWMN_0959%09red/sae:NWMN_1441%09red/sae:NWMN_1617%09red/sae:NWMN_0475%09red/sae:NWMN_0168%09red/sae:NWMN_0534%09red/sae:NWMN_1079%09red/sae:NWMN_1625%09red
Protein export	sae03060	3	16	0.700134	SAOUHSC_02985|SAOUHSC_00329|SAOUHSC_00328		sae:NWMN_2548|sae:NWMN_0340|sae:NWMN_0339|	5331588|5330179|5330178|	http://www.genome.jp/kegg-bin/show_pathway?sae03060/sae:NWMN_0340%09red/sae:NWMN_2548%09red/sae:NWMN_0339%09red
Biotin metabolism	sae00780	2	11	0.715221	SAOUHSC_02714|SAOUHSC_01257		sae:NWMN_2324|sae:NWMN_1189|	5331777|5330706|	http://www.genome.jp/kegg-bin/show_pathway?sae00780/sae:NWMN_2324%09red/sae:NWMN_1189%09red
Citrate cycle (TCA cycle)	sae00020	4	22	0.724022	SAOUHSC_01041|SAOUHSC_01040|SAOUHSC_01043|SAOUHSC_01042		sae:NWMN_0960|sae:NWMN_0959|sae:NWMN_0962|sae:NWMN_0961|	5332265|5330574|5332252|5332266|	http://www.genome.jp/kegg-bin/show_pathway?sae00020/sae:NWMN_0962%09red/sae:NWMN_0960%09red/sae:NWMN_0961%09red/sae:NWMN_0959%09red
Glyoxylate and dicarboxylate metabolism	sae00630	2	12	0.753919	SAOUHSC_01287|SAOUHSC_02582		sae:NWMN_1217|sae:NWMN_2210|	5331956|5331334|	http://www.genome.jp/kegg-bin/show_pathway?sae00630/sae:NWMN_2210%09red/sae:NWMN_1217%09red
D-Alanine metabolism	sae00473	1	6	0.75557	SAOUHSC_01400		sae:NWMN_1310|	5331997|	http://www.genome.jp/kegg-bin/show_pathway?sae00473/sae:NWMN_1310%09red
Purine metabolism	sae00230	10	55	0.772	SAOUHSC_00743|SAOUHSC_02965|SAOUHSC_00019|SAOUHSC_02942|SAOUHSC_02126|SAOUHSC_01129|SAOUHSC_01016|SAOUHSC_01015|SAOUHSC_01012|SAOUHSC_00540		sae:NWMN_0701|sae:NWMN_2531|sae:NWMN_0016|sae:NWMN_2515|sae:NWMN_1846|sae:NWMN_1079|sae:NWMN_0940|sae:NWMN_0939|sae:NWMN_0936|sae:NWMN_0519|	5332208|5331578|5331868|5331566|5331119|5331748|5332309|5332305|5332302|5330271|	http://www.genome.jp/kegg-bin/show_pathway?sae00230/sae:NWMN_0940%09red/sae:NWMN_2515%09red/sae:NWMN_2531%09red/sae:NWMN_0701%09red/sae:NWMN_0936%09red/sae:NWMN_1846%09red/sae:NWMN_0519%09red/sae:NWMN_0016%09red/sae:NWMN_0939%09red/sae:NWMN_1079%09red
ABC transporters	sae02010	18	96	0.787903	SAOUHSC_01385|SAOUHSC_02764|SAOUHSC_02009|SAOUHSC_02641|SAOUHSC_03019|SAOUHSC_00693|SAOUHSC_00923|SAOUHSC_00924|SAOUHSC_03018|SAOUHSC_00692|SAOUHSC_00748|SAOUHSC_00976|SAOUHSC_01049|SAOUHSC_01386|SAOUHSC_02832|SAOUHSC_00634|SAOUHSC_00637|SAOUHSC_00636		sae:NWMN_1297|sae:NWMN_2361|sae:NWMN_1763|sae:NWMN_2262|sae:NWMN_2582|sae:NWMN_0654|sae:NWMN_0856|sae:NWMN_0857|sae:NWMN_2581|sae:NWMN_0653|sae:NWMN_0704|sae:NWMN_0908|sae:NWMN_0968|sae:NWMN_1298|sae:NWMN_2424|sae:NWMN_0601|sae:NWMN_0603|sae:NWMN_0602|	5332273|5332222|5331050|5331377|5331606|5330369|5332223|5330505|5331605|5331772|5330405|5330547|5332284|5332295|5331497|5330331|5330333|5330332|	http://www.genome.jp/kegg-bin/show_pathway?sae02010/sae:NWMN_1763%09red/sae:NWMN_2262%09red/sae:NWMN_0968%09red/sae:NWMN_1297%09red/sae:NWMN_0704%09red/sae:NWMN_2361%09red/sae:NWMN_0603%09red/sae:NWMN_0602%09red/sae:NWMN_0601%09red/sae:NWMN_1298%09red/sae:NWMN_0856%09red/sae:NWMN_0857%09red/sae:NWMN_2582%09red/sae:NWMN_2424%09red/sae:NWMN_0908%09red/sae:NWMN_0653%09red/sae:NWMN_0654%09red/sae:NWM…
Terpenoid backbone biosynthesis	sae00900	2	13	0.787997	SAOUHSC_00466|SAOUHSC_00577		sae:NWMN_0458|sae:NWMN_0553|	5332592|5330296|	http://www.genome.jp/kegg-bin/show_pathway?sae00900/sae:NWMN_0553%09red/sae:NWMN_0458%09red
Starch and sucrose metabolism	sae00500	2	13	0.787997	SAOUHSC_02661|SAOUHSC_00209		sae:NWMN_2279|sae:NWMN_0177|	5331393|5332076|	http://www.genome.jp/kegg-bin/show_pathway?sae00500/sae:NWMN_2279%09red/sae:NWMN_0177%09red
Nucleotide excision repair	sae03420	1	7	0.800193	SAOUHSC_00477		sae:NWMN_0466|	5332298|	http://www.genome.jp/kegg-bin/show_pathway?sae03420/sae:NWMN_0466%09red
Thiamine metabolism	sae00730	1	7	0.800193	SAOUHSC_01825		sae:NWMN_1610|	5332537|	http://www.genome.jp/kegg-bin/show_pathway?sae00730/sae:NWMN_1610%09red
Pyrimidine metabolism	sae00240	7	43	0.83193	SAOUHSC_00292|SAOUHSC_00743|SAOUHSC_00451|SAOUHSC_01170|SAOUHSC_02942|SAOUHSC_01166|SAOUHSC_01169		sae:NWMN_0254|sae:NWMN_0701|sae:NWMN_0446|sae:NWMN_1114|sae:NWMN_2515|sae:NWMN_1111|sae:NWMN_1113|	5330097|5332208|5332547|5332317|5331566|5332325|5332320|	http://www.genome.jp/kegg-bin/show_pathway?sae00240/sae:NWMN_2515%09red/sae:NWMN_0446%09red/sae:NWMN_1111%09red/sae:NWMN_1113%09red/sae:NWMN_1114%09red/sae:NWMN_0254%09red/sae:NWMN_0701%09red
Metabolic pathways	sae01100	87	436	0.864126	SAOUHSC_01612|SAOUHSC_01015|SAOUHSC_01041|SAOUHSC_01016|SAOUHSC_01043|SAOUHSC_01042|SAOUHSC_01128|SAOUHSC_02606|SAOUHSC_02607|SAOUHSC_02286|SAOUHSC_02287|SAOUHSC_02285|SAOUHSC_02281|SAOUHSC_01845|SAOUHSC_02288|SAOUHSC_02682|SAOUHSC_00720|SAOUHSC_00646|SAOUHSC_02118|SAOUHSC_02849|SAOUHSC_03009|SAOUHSC_00743|SAOUHSC_00981|SAOUHSC_00451|SAOUHSC_02929|SAOUHSC_02922|SAOUHSC_02924|SAOUHSC_00132|SAOUHSC…		sae:NWMN_1422|sae:NWMN_0939|sae:NWMN_0960|sae:NWMN_0940|sae:NWMN_0962|sae:NWMN_0961|sae:NWMN_1078|sae:NWMN_2231|sae:NWMN_2232|sae:NWMN_1964|sae:NWMN_1965|sae:NWMN_1963|sae:NWMN_1960|sae:NWMN_1625|sae:NWMN_1966|sae:NWMN_2298|sae:NWMN_0680|sae:NWMN_0612|sae:NWMN_1839|sae:NWMN_2438|sae:NWMN_2572|sae:NWMN_0701|sae:NWMN_0912|sae:NWMN_0446|sae:NWMN_2506|sae:NWMN_2499|sae:NWMN_2501|sae:NWMN_0113|sae:NWM…	5330846|5332305|5332265|5332309|5332252|5332266|5330664|5331355|5332026|5332077|5332078|5332039|5331211|5330955|5332079|5332196|5330389|5332524|5331940|5332299|5332003|5332208|5330551|5332547|5331557|5331730|5331552|5329983|5330574|5331811|5331956|5331119|5332508|5330553|5332539|5332541|5332002|5332004|5331999|5332001|5329981|5331561|5330023|5330296|5332317|5330031|5331566|5331777|5331829|5331895…	http://www.genome.jp/kegg-bin/show_pathway?sae01100/sae:NWMN_0553%09red/sae:NWMN_0094%09red/sae:NWMN_0701%09red/sae:NWMN_0620%09red/sae:NWMN_1305%09red/sae:NWMN_1304%09red/sae:NWMN_1307%09red/sae:NWMN_1306%09red/sae:NWMN_1617%09red/sae:NWMN_0952%09red/sae:NWMN_0959%09red/sae:NWMN_1078%09red/sae:NWMN_1310%09red/sae:NWMN_0940%09red/sae:NWMN_2577%09red/sae:NWMN_2576%09red/sae:NWMN_2575%09red/sae:NWM…
Sulfur relay system	sae04122	1	9	0.866519	SAOUHSC_01825		sae:NWMN_1610|	5332537|	http://www.genome.jp/kegg-bin/show_pathway?sae04122/sae:NWMN_1610%09red
Base excision repair	sae03410	1	10	0.890913	SAOUHSC_00564		sae:NWMN_0544|	5332534|	http://www.genome.jp/kegg-bin/show_pathway?sae03410/sae:NWMN_0544%09red
Folate biosynthesis	sae00790	2	18	0.902957	SAOUHSC_00719|SAOUHSC_00720		sae:NWMN_0679|sae:NWMN_0680|	5330388|5330389|	http://www.genome.jp/kegg-bin/show_pathway?sae00790/sae:NWMN_0679%09red/sae:NWMN_0680%09red
Phenylalanine, tyrosine and tryptophan biosynthesis	sae00400	2	19	0.917485	SAOUHSC_01852|SAOUHSC_03012		sae:NWMN_1630|sae:NWMN_2575|	5331811|5331999|	http://www.genome.jp/kegg-bin/show_pathway?sae00400/sae:NWMN_1630%09red/sae:NWMN_2575%09red
Peptidoglycan biosynthesis	sae00550	2	20	0.929951	SAOUHSC_00646|SAOUHSC_00691		sae:NWMN_0612|sae:NWMN_0652|	5332524|5330368|	http://www.genome.jp/kegg-bin/show_pathway?sae00550/sae:NWMN_0652%09red/sae:NWMN_0612%09red
Amino sugar and nucleotide sugar metabolism	sae00520	3	29	0.948331	SAOUHSC_02386|SAOUHSC_02385|SAOUHSC_00298		sae:NWMN_2047|sae:NWMN_2047|sae:NWMN_0260|	5331247|5331247|5330102|	http://www.genome.jp/kegg-bin/show_pathway?sae00520/sae:NWMN_2047%09red/sae:NWMN_0260%09red
Oxidative phosphorylation	sae00190	2	22	0.949741	SAOUHSC_00412|SAOUHSC_01031		sae:NWMN_0418|sae:NWMN_0952|	5331831|5330570|	http://www.genome.jp/kegg-bin/show_pathway?sae00190/sae:NWMN_0418%09red/sae:NWMN_0952%09red
Porphyrin and chlorophyll metabolism	sae00860	1	14	0.951377	SAOUHSC_02682		sae:NWMN_2298|	5332196|	http://www.genome.jp/kegg-bin/show_pathway?sae00860/sae:NWMN_2298%09red
Pantothenate and CoA biosynthesis	sae00770	1	15	0.960279	SAOUHSC_02281		sae:NWMN_1960|	5331211|	http://www.genome.jp/kegg-bin/show_pathway?sae00770/sae:NWMN_1960%09red
Glycerophospholipid metabolism	sae00564	1	16	0.967554	SAOUHSC_01278		sae:NWMN_1209|	5331959|	http://www.genome.jp/kegg-bin/show_pathway?sae00564/sae:NWMN_1209%09red
DNA replication	sae03030	1	17	0.973498	SAOUHSC_01095		sae:NWMN_1051|	5332268|	http://www.genome.jp/kegg-bin/show_pathway?sae03030/sae:NWMN_1051%09red
Mismatch repair	sae03430	1	17	0.973498	SAOUHSC_01273		sae:NWMN_1205|	5332184|	http://www.genome.jp/kegg-bin/show_pathway?sae03430/sae:NWMN_1205%09red
Pentose phosphate pathway	sae00030	1	20	0.985566	SAOUHSC_00554		sae:NWMN_0534|	5330283|	http://www.genome.jp/kegg-bin/show_pathway?sae00030/sae:NWMN_0534%09red
Aminoacyl-tRNA biosynthesis	sae00970	2	80	0.999999	SAOUHSC_02118|SAOUHSC_00009		sae:NWMN_1839|sae:NWMN_0008|	5331940|5332025|	http://www.genome.jp/kegg-bin/show_pathway?sae00970/sae:NWMN_1839%09red/sae:NWMN_0008%09red
Ribosome	sae03010	1	73	1	SAOUHSC_01208		sae:NWMN_1148|	5331906|	http://www.genome.jp/kegg-bin/show_pathway?sae03010/sae:NWMN_1148%09red
--------------------
#Term	ID	Input number	Background number	P-Value	Input		KEGG_ID/KO	Entrez_ID	Hyperlink
--------------------
#Term	ID	Input number	Background number	P-Value	Input		KEGG_ID/KO	Entrez_ID	Hyperlink
--------------------
